# Supplementary material for: An exploratory study of urinary proteome in trigeminal neuralgia
Source: Front Mol Biosci. 2025 Oct 30;12:1618014. doi: 10.3389/fmolb.2025.1618014 (PMC12611862; doi:10.3389/fmolb.2025.1618014)
Supplement: Supplementary file 1 [file DataSheet1.xlsx]

## Sheet: Clinical information
ID number	Gender	Age （year)	Disease duration（year）	Position	Severity	Treatment history	Other diseases	Treatment status
N1	Male	32	/	/	/	/	/	/
N2	Male	51	/	/	/	/	/	/
N3	Male	43	/	/	/	/	/	/
N4	Male	51	/	/	/	/	/	/
N5	Male	60	/	/	/	/	/	/
N6	Male	63	/	/	/	/	/	/
N7	Male	71	/	/	/	/	/	/
N8	Female	44	/	/	/	/	/	/
N9	Female	48	/	/	/	/	/	/
N10	Female	52	/	/	/	/	/	/
N11	Female	43	/	/	/	/	/	/
TN1	Female	68	2.5	Acupuncture like pain in the left facial area	severe	Neuroradiofrequency ablation,poor outcom; Oral carbamazepine treatment, partial relief of symptoms	/
TN2	Male	52	3	Acupuncture like pain in the left facial area	severe	Oral carbamazepine treatment, partial relief of symptoms	hypertension	normal level
TN3	Male	57	20	Acupuncture like pain in the left facial area	severe	Oral carbamazepine treatment, partial relief of symptoms	/
TN4	Female	38	1	Acupuncture like pain in the right facial area	severe	Oral carbamazepine treatment, partial relief of symptoms	/
TN5	Male	39	0.5	Acupuncture like pain in the left facial area	severe	Oral carbamazepine treatment, partial relief of symptoms	hypertension	normal level
TN6	Male	61	20	Acupuncture like pain in the left facial area	severe	Trigeminal nerve semilunar segment balloon compression surgery, relapse after remission; Oral carbamazepine treatment, partial relief of symptoms	/
TN7	Male	55	0.5	Acupuncture like pain in the left facial area	severe	Oral carbamazepine treatment, partial relief of symptoms	hypertension	normal level
TN8	Male	56	2	Acupuncture like pain in the left facial area	severe	Oral carbamazepine treatment, partial relief of symptoms	/
TN9	Female	67	8	Acupuncture like pain in the right facial area	severe	Oral carbamazepine treatment, partial relief of symptoms	hyperlipidemia	normal level
TN10	Female	46	4	Acupuncture like pain in the right facial area	severe	Neuroradiofrequency ablation, relapse after remission; Oral carbamazepine treatment, partial relief of symptoms	/
Gender chi-square test
	value	freedom	Gradual significance (bilateral)	Accurate significance (bilateral)	Accurate significance (unilateral)
Pearson chi square	0.029	1	0.864
likelihood ratio	0.029	1	0.864
Fisher's Exact Test				1	0.608
Number of effective cases	21
Age independent sample t-test
	Levin's variance equivalence test		mean equivalence t-test
	F	significance	t	degree of freedom	Sig. (double tailed)	mean difference	standard error difference	95% confidence interval
								Lower limit	Upper limit
Assuming Equal Variance	0.009	0.924	-0.709	19	0.487	-3.2636	4.6038	-12.8996	6.3723
Not assuming equal variance			-0.71	18.882	0.487	-3.2636	4.5989	-12.8934	6.3662

## Sheet: DIFFERENT PROTEIN P<0.01;FC≥2
	N1.1	N1.2	N1.3	N2.1	N2.2	N2.3	N3.1	N3.2	N3.3	N4.1	N4.2	N4.3	N5.1	N5.2	N5.3	N6.1	N6.2	N6.3	N7.1	N7.2	N7.3	N8.1	N8.2	N8.3	N9.1	N9.2	N9.3	N10.1	N10.2	N10.3	N11.1	N11.2	N11.3	TN1.1	TN1.2	TN1.3	TN2.1	TN2.2	TN2.3	TN3.1	TN3.2	TN3.3	TN4.1	TN4.2	TN4.3	TN5.1	TN5.2	TN5.3	TN6.1
A0A075B6Q5	-9.00723	-4.44005	-6.96531	-5.58779	-7.90538	-8.40959	-5.27667	-5.1487	-6.88726	-5.75799	-4.19742	-7.50361	-6.58643	-3.1218	-6.25781	-7.35698	-12.8403	-7.65178	-7.11595	-5.97449	-4.56405	-7.01663	-6.50914	-6.73439	-8.17809	-5.15021	-4.66907	-2.9751	-2.74392	-3.03978	-3.40808	-2.82704	-2.62684	-15.1178	-15.0746	-5.39632	-4.77315	-6.16694	-12.6525	-3.76897	-2.85087	-3.19464	-13.4167	-13.7708	-13.5121	-8.02174	-7.63455	-6.0791	-1.30333
A0A075B6R9;A0A0C4DH68	-1.44353	-3.76699	-4.01345	0.544702	-0.646903	-0.44335	0.533336	0.817905	0.448582	-4.63383	-4.67784	-4.4462	-3.56658	-3.6463	-3.74314	1.67874	1.6842	2.36101	-2.01272	-2.90562	-3.43226	-5.80283	-5.48811	-5.64424	-5.21411	-5.04985	-5.34631	-6.39225	-6.2363	-6.28292	-5.55479	-5.28062	-5.51339	-0.0328488	-0.120798	0.041671	0.810969	0.508886	0.0237379	0.547412	0.679045	0.691728	-0.201597	-0.502372	-0.384334	0.492574	0.576997	0.303754	3.24824
A0A0A0MT36	-1.40645	-5.03765	-6.24875	-2.51725	-5.59812	-5.76051	0.0811421	-3.69745	0.261313	-0.99165	-6.91313	-6.6815	-1.17861	-5.8816	-5.97844	0.378364	0.36892	0.874466	-1.02325	-5.60748	-5.66755	-0.0466431	-7.72341	-1.32235	-7.44941	-7.28515	-7.5816	-8.62754	-8.47159	-8.51821	-7.79008	-7.51592	-7.74869	-1.20047	-0.907336	-1.56572	-2.06832	-0.21094	-0.516806	0.587635	-1.21191	-2.94119	-0.494768	-0.821955	-0.488321	-0.0749449	-0.439415	-1.15736	-3.33587
A0A0B4J1V0	-0.454165	-0.229792	-0.619706	-2.35035	0.0691915	0.294255	-1.09067	-0.882356	-0.968978	0.00520564	0.110663	0.0612526	-0.961409	-1.73076	-1.3464	1.19745	1.37977	1.46606	-1.35072	-1.32403	-1.19834	-0.34483	-0.232867	-0.375966	-0.596811	-0.280307	-0.456917	0.740521	-1.10784	-1.23105	-1.01717	-0.00845304	0.116958	1.69845	1.67598	1.9107	-0.0131062	-0.104102	0.286391	1.90864	2.05978	2.0562	-0.3221	-0.580848	-0.194947	0.637101	0.807517	1.02413	1.32141
A0M8Q6	2.70407	2.39423	2.37251	2.25579	2.04937	2.6574	1.99627	2.21049	2.28781	0.981396	1.09037	1.10856	1.68763	1.27206	1.59614	4.86983	4.78575	5.01372	0.948224	1.00052	1.61972	1.17149	1.87371	1.57065	0.978972	1.05242	1.60301	-0.121068	1.08025	0.650781	-0.119176	-0.450152	0.351334	2.33555	2.00865	2.76221	2.78073	2.57876	3.18236	3.66021	3.58134	4.1205	0.168256	1.35334	1.27537	3.48067	4.10315	4.31745	3.67962
A5D8V6	0.562358	1.28792	0.49089	0.641386	0.289954	0.75262	0.512318	-0.381619	-0.355745	3.13095	1.869	0.556779	0.242955	0.129788	-0.0794643	-0.214511	-0.271296	0.501702	1.17449	1.17713	1.5187	-1.5278	-1.28354	-0.873581	1.19265	0.248283	1.4144	0.36921	0.932325	0.670303	0.149623	0.202109	0.558624	-5.84451	-5.80128	-5.66462	1.34591	0.820475	0.346072	0.910532	0.513174	0.57001	-4.14336	-4.49743	-4.23881	-3.10128	-3.30363	-3.36674	-1.89211
A8K2U0	1.69624	1.73532	1.79419	1.30433	1.38427	1.37151	1.61684	1.52152	1.48505	-3.4573	-0.674493	-2.85825	-0.794158	-0.742143	-0.294857	0.867867	0.949956	0.975222	1.98055	2.04046	1.86588	2.70582	2.45547	2.74556	2.55815	2.77004	2.66014	1.96434	2.58817	2.62708	2.32291	2.53247	2.34411	2.24144	2.4523	2.5845	-3.26076	-3.34702	-3.4245	-2.35733	-2.39323	-2.33589	1.17198	1.31557	-0.530717	-3.14662	-3.34898	-3.41209	-1.67197
C9J7I0	1.53573	1.4893	-0.98411	-0.94107	-1.38877	1.31932	0.82077	0.588237	0.698308	0.641991	0.639833	0.551122	-1.88911	-1.67438	-1.84683	-0.170626	-0.26095	-0.346902	0.019444	-0.362808	0.148854	2.34797	0.951409	1.91481	-0.412578	-0.280379	-0.376281	-0.57252	1.16152	-0.479827	1.73866	1.62645	-1.6982	-6.03125	-5.98801	-5.85136	-0.978367	-1.6928	-0.949912	-0.957926	-2.3798	-2.47728	2.52473	-4.68417	-4.42555	-3.28802	-3.49037	-3.55348	-1.19319
O00339	-1.76263	-1.49099	-1.82942	-2.55536	-1.99369	-1.72956	-1.21633	-1.53969	-1.6458	-0.643729	-0.674068	-0.977218	-1.87566	-2.13686	-2.2153	-0.604047	-0.544249	-0.757045	-1.28952	-1.19106	-1.46642	-2.58412	-2.45813	-1.831	-2.78732	-3.0947	-3.06925	-3.41518	-2.72782	-2.27148	-2.35651	-2.90685	-2.71954	-6.68502	-6.64178	-6.50513	-2.42926	-4.14218	-1.90584	-3.08157	-1.62563	-1.70876	-4.98387	-5.33794	-5.07932	-3.94179	-4.14414	-4.20725	-1.23568
O14944	0.349858	-0.353156	-0.456123	-0.187831	-0.204736	-0.384421	0.262937	0.0720538	0.235733	-1.63175	-1.68035	-1.7923	-0.0398014	-0.746502	-0.769337	-2.28922	-2.72809	-2.98035	-0.900916	-1.59628	-1.92449	-4.44963	-1.7431	-3.79107	-2.56627	-3.57897	-3.01678	-3.57479	-3.43489	-3.35266	-2.60987	-2.64297	-2.8639	-6.17369	-6.13045	-5.9938	-2.06639	-1.64629	-2.18952	-0.297712	-0.374087	-0.646011	-4.47254	-4.82661	-4.56799	-2.59366	-2.89719	-3.69592	-0.959881
O14960	-1.17652	-1.22335	-1.35589	-1.16643	-1.47483	-1.59093	-1.94489	-1.16515	-1.47073	-2.04348	-2.53742	-2.33354	-1.28974	-1.20884	-1.36992	-4.0255	-4.82102	-1.96372	-2.48908	-1.8284	-1.70577	-5.66504	-4.88091	-4.95803	-3.93026	-3.26038	-2.15402	-3.21116	-2.96845	-2.01492	-2.96629	-2.29579	-1.94683	-7.39246	-7.34923	-7.21257	-3.36739	-2.88229	-3.43371	-1.689	-1.78192	-2.07687	-5.69131	-6.04538	-2.00659	-4.64923	-2.97173	-2.04457	-2.50555
O14974	-4.0712	-0.955054	0.45368	-3.67373	-2.74826	-2.4219	-6.37315	-4.32069	0.366323	-1.19528	-2.04074	-1.44765	-1.49326	-1.83646	-1.19518	1.4714	-0.0572685	-0.282813	-1.44917	-1.46486	-1.43863	4.0864	1.98821	1.7703	0.0235235	-1.79357	-0.578662	0.200939	-0.402596	-0.185844	-1.51963	-1.45646	-0.564124	-9.89744	-9.85421	-9.71755	-4.56476	-7.3546	-3.91658	3.09217	-5.86592	-6.34347	-8.19629	-8.55036	-2.28552	-7.15421	-7.35656	-7.41967	-4.86914
O15020	-1.3203	1.5434	2.0884	-1.85122	-6.25285	2.11336	0.213174	1.91422	2.21981	-2.98054	0.826414	-3.37373	-3.86225	-3.32334	-4.77574	1.12022	3.42547	0.193544	-2.61859	-3.27192	-3.65778	0.699267	1.02338	1.0048	-0.192092	1.33467	1.84601	-0.693943	0.753004	-3.76612	-3.71659	-1.39017	-3.97777	-12.1464	-12.1031	-11.9665	-9.51728	-9.60353	-9.68101	-0.599307	-8.64975	-2.03831	-10.4452	-10.7993	-10.5407	-9.40314	-9.60549	-9.6686	-0.52459
O15127	-3.46969	-2.53331	-3.85441	-3.35993	-4.0947	-3.39267	-5.22119	-2.51982	-4.1481	-3.19635	-3.28286	-0.767221	-2.99326	-2.1715	-2.61326	-1.40047	-2.76767	-1.54962	-0.561405	-0.163009	-0.389832	-2.40541	-3.50645	-2.89461	-1.26215	-2.46131	-2.01452	-1.99462	-1.78493	-2.52009	-0.944964	-2.67132	-1.143	-13.9042	-13.861	-13.7243	-2.56378	-7.00896	-3.40117	-6.98306	-5.72903	-3.69237	-12.2031	-12.5572	-12.2985	-11.161	-11.3634	-11.4265	-6.62637
O15394	-0.533732	-0.49244	-0.583978	-0.209416	-0.399497	-0.400985	-0.386651	-0.390953	-0.320988	-2.74879	-0.557403	-3.10636	-2.22012	-2.38756	-2.3287	0.261098	-1.18568	0.124727	-2.16593	-1.92049	-2.2432	0.22133	-1.70853	0.142006	-1.52136	-2.01538	-0.351144	0.637043	0.191551	0.707971	-0.0395263	-0.184688	-0.120999	-7.73073	-7.68749	1.96286	-1.77059	-0.310318	-5.26537	-2.68848	-2.14568	-2.52056	-1.19088	-6.38365	-6.12503	-2.19576	-2.45317	0.549141	-3.77833
O43324	-2.7649	-1.70731	-2.49197	-1.46821	-1.07979	-1.3888	-2.0841	-3.5551	-2.80035	-2.19521	-1.00796	-0.847709	-1.45734	-1.72065	-0.891799	-2.2739	-1.69537	-0.708255	-1.14601	-1.32909	-1.42073	-3.84147	-3.62031	-2.71351	-0.0725941	-0.675018	-0.209704	-0.566239	-0.715938	-0.978584	-1.45774	-1.20375	-0.66526	-8.07382	-2.4289	-7.89393	-5.44472	-5.53098	-5.60846	-2.82329	-4.57719	-2.57438	-0.404193	-6.72674	-0.462546	-2.57696	-2.69974	-5.59605	-3.62111
O43520	-4.32324	-2.02349	-3.5913	-4.06852	-4.28624	-4.80783	-3.66479	-3.75872	-4.11026	-2.35331	-2.60139	-2.21964	-3.80546	-3.37177	-3.13432	-3.39942	-4.51442	-3.9404	-2.26523	-2.04973	-2.11645	-6.15195	-4.92403	-5.07636	-3.79362	-3.67983	-4.23083	-2.84614	-2.75871	-3.38973	-1.90566	-2.1499	-1.2533	-8.78252	-8.73929	-8.60263	-6.15343	-4.2441	-3.38742	-5.25	-5.2859	-5.22855	-7.08137	-7.43544	-7.17682	-6.03929	-6.24164	-6.30475	-3.98395
O43657	0.327654	-0.374652	-0.362204	-2.57248	-0.657175	-0.616627	-0.816863	-1.11088	-1.25684	-1.29791	-1.23371	-0.966881	-1.09127	-0.814013	-0.561722	-0.706128	-0.68743	-0.554308	0.890943	1.16589	1.20712	-5.81524	-4.77486	-5.65665	-1.77867	-1.68402	-1.47587	-6.40466	-2.10556	-2.04423	-2.10582	-1.24219	-0.912263	-9.65799	-9.61476	-9.4781	0.0817367	0.407222	0.772836	-3.18083	-3.46137	-3.28926	-7.95684	-8.31092	-8.05229	-6.91476	-4.99467	-7.18023	-0.61719
O43866	-2.72202	-1.37188	-1.19903	-1.25509	-1.23949	-0.464435	-1.42279	-1.40696	-1.01937	-1.12514	-1.21123	-1.57773	-1.36632	-2.20307	-0.855718	-1.5857	-1.52502	-0.736396	0.284048	-0.0524221	0.473782	-4.99348	0.922755	-3.60484	-2.41683	-5.97985	-3.04592	-5.5829	-3.71952	-3.87103	-0.619387	0.0509396	0.212182	-8.00295	-7.95971	-7.82306	-0.954054	-0.555407	-3.24168	-2.61568	-1.58951	-2.23468	-6.3018	-6.65587	-6.39725	0	-3.76019	-2.64232	-4.05055
O43895	-0.56498	-0.52355	-1.00486	-0.23271	-0.333143	-0.155758	-1.1725	-1.24732	-0.771048	0.728658	0.842585	0.70619	0.0598499	0.0360061	-0.189154	0.215567	-0.816277	-1.00503	-1.15777	-1.49254	-1.77185	-3.22447	-0.988855	-2.72745	0.932196	-0.724791	-2.19806	-0.970069	-1.93382	-1.71936	0.300678	0.675951	0.228105	-5.66924	-5.62601	-5.48935	-2.09498	-1.39486	-3.20389	-1.14729	-0.727897	-1.25433	-0.590684	-4.32217	-1.21718	-1.88878	-3.12837	-3.19148	-1.71684
O60240	-4.18584	-4.31166	-4.55813	-1.7427	-0.650593	-0.0977672	-3.93578	-4.00552	-4.00704	-5.17851	-2.18312	-1.73559	-2.95652	-2.01106	-1.9652	-5.60052	-3.46555	-2.07649	-3.86548	-3.91686	-3.97693	-6.3475	-6.03279	-6.18892	-5.75879	-5.59453	-5.89098	-6.93692	-6.78097	-6.82759	-6.09946	-1.76047	-6.05807	-1.31257	-1.76679	-1.80246	-0.752869	-0.204369	0.0486392	-3.31624	-2.61257	-2.73744	-2.91328	-1.2906	-1.92619	-1.68093	-1.40707	-1.31434	-0.524767
O60282	-3.56922	-2.40394	-4.04038	-3.02314	-3.19484	-2.98021	-3.84101	-3.10375	-4.28294	-1.74551	-2.0879	-2.31526	-1.53154	-1.63313	-1.21519	-0.821964	-0.382826	-3.70628	-0.0503304	-0.00908087	-0.194647	-6.27508	-4.79918	-5.10984	-2.59796	-3.14093	-2.86654	-2.01478	-3.5435	-1.22464	-1.03173	-1.87983	-1.96065	-8.31096	-8.26773	-8.13107	-1.81898	-2.41786	-3.90059	-1.29374	-0.885875	-1.07527	-0.875936	-6.96388	-6.70526	-5.56773	-5.77008	-3.12033	-3.15143
O60449	-3.09149	-3.11707	-5.00876	1.44746	-1.16951	-2.62925	-3.85414	-2.80226	-1.63684	1.62788	0.0548932	0.0499076	-1.40789	-0.992502	-5.05664	-1.14686	-1.10321	-0.441065	-3.581	-3.8786	-5.23525	-0.441797	-0.911957	-2.71871	0.44951	0.155924	-0.915822	1.84366	0.946832	0.778703	3.37881	-13.0027	-1.0322	0.437926	-14.5943	-14.4576	-12.0084	-12.0947	-2.7367	-11.105	-2.5119	-2.10786	-12.9363	-13.2904	-4.06902	-11.8943	-12.0966	-12.1597	-2.29026
O60500	-1.83221	-1.84454	-1.89181	-2.39449	-3.0766	-1.81562	-1.25376	-1.57909	-2.02955	-1.57688	-4.03587	-4.868	-3.90797	-3.12914	-3.00581	-2.16368	-2.19033	-1.61664	-6.62397	-6.1669	-3.45958	-3.11913	-3.05798	-2.81414	-2.6489	-2.98762	-2.93561	-2.83676	-3.6024	-3.95171	-3.23891	-2.31019	-2.19573	-1.14756	-1.39608	-1.23044	-1.49274	-1.99203	-3.06231	-3.23654	-3.15685	-2.18232	-1.24728	-1.07078	-0.92592	-2.35813	-2.88981	-1.37206	-4.14983
O60635	-1.127	0.327479	1.08121	-1.14894	-0.697235	-0.52167	-0.664275	-0.311574	0.247078	-0.0359631	0.795112	0.727455	-0.316284	-0.0313997	0.310063	-1.39175	0.286923	0.557864	0.72626	1.19113	0.544866	-1.36423	-1.77645	-1.31464	-1.15395	0.134715	-1.05594	-1.09555	-0.0319585	0.611887	-0.42835	-1.04862	-1.2052	-11.4136	-11.3703	-11.2337	0.917481	0.163253	-1.04585	-7.88105	-6.51705	-7.70946	-9.71243	0.203987	0.285685	-8.67034	-8.8727	-1.87892	-0.103291
O60637	3.42075	3.16078	3.42141	2.21513	2.38919	2.23546	3.3525	3.44522	3.52676	1.74382	2.00632	2.56565	1.82832	1.73419	2.06065	1.55832	2.35928	2.4416	2.60528	2.9441	3.01624	-1.00985	-0.0256492	-0.648732	1.86976	2.15652	1.94666	2.05082	2.22257	2.40152	1.93575	2.11956	1.90223	0.0244749	0.972951	0.583077	0.264234	0.349022	-0.242753	2.61494	2.69995	3.11232	0.729765	0.927651	1.16802	-0.133519	-0.0893334	0.33605	2.58691
O60716	-2.43865	-1.30871	-2.80831	-3.64465	-2.37283	-2.32047	-3.20492	-4.62592	-3.57175	-1.73094	-1.9676	-1.49723	-2.45092	-2.16574	-1.64439	-2.37334	-2.80949	-2.24481	-1.629	-1.34843	-1.33887	-3.99153	-4.97432	-3.4935	-1.65586	-1.77081	-0.62315	-0.762017	-0.583849	-0.487919	-1.27483	-1.37661	-1.45252	-10.4896	-10.4464	0.632208	-2.27277	-7.94677	-3.33657	-6.95709	-0.14158	-6.93564	-8.78846	-9.14253	0.429482	-0.808699	-0.400249	-8.01184	-2.53924
O60869	-0.737813	-1.75355	-2.89326	-1.75596	-2.56119	-1.82968	-2.19023	-3.16359	-2.93781	-0.510297	-2.32282	-1.09532	-1.67814	-1.11454	-2.98115	-3.66358	-2.36699	-2.20208	-1.9638	-2.15303	-2.01049	-2.90348	-2.67645	-2.20815	-0.970974	-0.342491	-0.877235	-2.20334	-1.89339	-2.00019	-1.91632	-1.77461	-1.7767	-7.55668	-7.51345	-7.37679	-1.25629	-2.26471	-2.19855	-4.02416	-3.82111	-4.00271	0.13949	-1.11604	-0.38977	-2.23231	-2.91399	-5.07891	-2.63355
O75110	-3.40141	-2.81015	-2.50023	-4.02312	-3.52869	-2.48865	-5.40602	-3.04602	-2.73401	-0.720632	-0.898855	-0.843475	-0.496395	-0.890415	-0.802427	-0.365591	0.212937	-0.240754	0.107931	0.122477	0.202219	-0.319202	-0.889904	-5.10139	-1.6738	-2.10126	-2.53895	-1.41028	0.482939	-1.54971	-1.04741	-1.37969	-1.17174	-8.93031	-8.88708	-8.75042	-1.38498	-0.333643	-2.16796	-2.5336	-1.17891	-2.15978	-0.0526231	-0.749934	-7.32461	-6.18708	-6.38943	-6.45254	-3.59644
O75674	-3.01515	-4.56645	-3.60713	-4.67321	-4.79361	-3.79592	-4.69596	-3.72475	-6.72119	-3.10903	-3.39333	-2.15929	-3.60308	-4.64579	-4.16148	-3.72661	-5.24435	-4.48337	-3.56218	-4.32415	-3.87503	-6.6129	-5.45097	-5.89874	-2.4446	-4.06552	-2.06856	-2.19583	-1.9356	-1.78552	-1.90879	-3.67597	-2.66337	-10.5256	-10.4824	-10.3457	-7.8965	-7.98276	-8.06024	-6.99307	-5.05255	-4.19092	-1.4106	-9.17852	-0.769918	-7.78236	-7.98472	-8.04783	-5.94699
O75822	-2.56388	-3.46769	-3.3027	-2.57356	-3.53831	-2.88849	-3.88559	-2.20937	-4.68803	0.607744	-1.0006	-1.19694	-2.88474	-3.75392	-2.79093	-2.0232	-3.28162	-1.95267	-3.77595	-3.51558	-2.07021	-2.90562	-3.39922	-2.20382	0.669072	-2.49605	-1.76685	-1.82424	-2.1636	-1.29936	-1.16547	-1.31119	-1.81821	-11.9071	-11.8639	-11.7272	-3.34956	-5.29599	-9.44177	-6.78634	-2.73221	-2.23512	-3.05854	-10.5601	-3.0404	-1.53971	-0.755598	-9.42936	-7.95473
O76076	4.57696	4.48097	4.23568	5.82012	5.60188	5.44094	5.81387	5.70674	5.50711	3.17202	3.30801	3.24066	4.88718	4.77596	4.48943	5.1784	5.26033	4.89676	3.78354	3.3496	3.18908	5.99138	6.28399	5.91669	4.15639	3.98251	3.60057	3.38924	3.43132	3.14017	3.28097	2.88692	2.81589	4.2945	4.28268	4.01131	5.71676	5.48131	5.52368	6.5519	6.21651	6.23969	4.55158	4.14835	3.86178	6.21075	5.6585	5.57201	6.60889
O94856	-2.85552	-3.73648	-4.305	-2.99561	-2.90926	-2.97856	-5.9146	-2.7785	-6.10931	-2.76828	-2.44317	-3.12993	-4.52556	-5.7748	-3.92834	-3.64819	-3.52363	-2.98242	-5.52362	-5.52283	-5.18611	-4.74904	-4.31864	-4.61079	-2.66454	-6.47642	-3.01546	-3.69073	-3.23478	-3.07869	-2.69048	-2.92002	-2.97654	-9.56233	-9.5191	-9.38244	-2.7647	-3.23868	-2.90283	-4.76357	-6.06571	-3.85383	-7.86118	-8.21526	-7.95663	-6.8191	-7.02146	-1.89067	-3.97647
O95171	0.203417	-0.700797	-0.876057	-2.96124	-0.000531993	-0.748065	-0.110974	0.0321954	0.0974621	-2.53055	-2.48812	-2.77896	0.152408	0.191536	0.23494	-0.0783054	-5.22791	-0.308581	-0.066697	-4.50333	-5.53894	0.76591	1.5296	1.56061	1.52702	1.5053	1.44677	3.03449	3.1314	3.1199	1.29073	1.34645	1.25659	0.922052	1.24306	0.834744	-6.4064	-6.49266	-6.57014	-4.14067	-5.53887	-5.48153	-0.0274491	-0.45602	0.0634815	-6.29226	-6.49462	-6.55773	-2.57397
O95630	-3.72914	-3.3411	-4.18251	-3.13869	-3.84233	-3.65305	-3.61206	-3.27386	-3.73663	-1.67687	-1.72703	-2.66148	-2.80979	-2.98022	-3.14196	-3.38911	-4.948	-4.09864	-3.25903	-3.20847	-3.37331	-6.38628	-5.13989	-5.61093	-2.38288	-2.79206	-3.46651	-1.88874	-1.57867	-1.32782	-2.23617	-1.97835	-2.35739	-8.67223	-8.62899	-8.49234	-3.82507	-3.84925	-6.20687	-4.39538	-4.88043	-5.11826	-6.97108	-7.32515	-0.72703	-5.57902	-6.13135	-6.19446	-2.05292
O95716	-0.810086	-0.839398	-1.2034	-1.42802	-1.27416	-1.13219	-1.60516	-0.802283	-1.89216	-1.12701	-1.06771	-1.07009	1.28509	0.729261	1.33964	0.121215	0.772979	0.162464	2.67958	2.70486	2.60936	-3.54565	-0.8163	-1.77393	-2.49707	-2.44303	-3.09856	-3.51805	-2.68048	-2.46288	0.749986	-1.3365	-1.23035	-5.56014	-5.5169	-5.38025	0.687701	2.39761	0.857409	0.249492	0.359587	0.342576	-3.85899	-4.21306	-3.95444	-2.44788	-1.73554	-3.08237	-1.60774
O95861	-2.72224	-2.37306	-2.7081	-1.34098	-2.957	-1.66778	-2.25348	-2.34518	-2.27798	-2.70659	-2.52225	-2.56634	-2.00398	-1.94539	-2.18784	-4.08391	-3.52652	-4.73166	-1.65876	-1.39741	-1.58843	-6.23175	-5.53148	-5.74143	-2.96371	-3.79184	-3.66832	-3.03698	-3.00043	-3.17715	-2.63631	-2.15654	-2.49144	-6.50956	-6.46633	-6.32967	-1.7494	-2.16538	-1.70862	-2.44301	-2.08304	-2.07313	-4.80841	-2.89772	-4.90386	-2.9165	-3.96868	-2.85991	-2.09216
O96013	-1.75222	-2.1224	-1.86136	-2.19432	-2.57031	-2.5921	-0.708149	-2.92373	-2.30407	-1.93779	-2.93979	-3.20327	-0.905129	-2.00816	-2.47817	-4.35114	-3.25752	-3.62606	-1.20252	-1.24767	-1.44853	-5.67796	-5.22339	-5.36794	-3.23136	-3.04475	-2.70945	-4.34803	-4.08606	-3.61249	-2.83789	-3.19688	-3.06808	-7.54077	-7.49754	-7.36088	-1.15087	-1.94032	-1.45789	-1.82954	-2.50647	-1.83723	-2.02164	-3.4771	-5.93507	-2.22003	-4.9999	-5.06301	-2.41263
O96033	-2.36498	-2.81103	-2.03295	-2.3224	-2.76085	-1.57592	-1.4603	-1.7386	-0.626259	-3.63408	-3.74401	-3.86774	-3.48449	-3.41651	-2.90656	-2.85263	-4.31704	-2.17064	-3.23547	-3.54037	-2.06718	-6.8328	-5.98341	-6.47943	-3.99919	-4.35456	-4.59439	-4.52636	-6.47265	-4.70376	-3.91328	-3.70867	-4.01516	-9.6909	-9.64766	-9.51101	-4.63428	-4.70077	-1.40893	-3.71782	-3.49804	-2.33554	-7.98975	-8.34382	-8.0852	-6.94766	-7.15002	-3.37798	-2.0447
P00367	-4.81097	-1.53448	-1.73743	-3.44766	-3.10228	-2.27349	-1.64928	-1.80144	-1.98511	0.293899	-0.129214	0.042446	-0.159587	-0.407738	-0.231822	-0.00421888	-0.754159	-1.43015	-1.26866	-1.52884	-1.32818	-2.60602	-3.67164	-3.07541	-0.513424	-1.81723	-1.33406	-1.14041	-0.681856	-0.41058	-0.740665	-1.23806	-1.33404	-9.6635	-9.62027	-1.39806	-7.03441	-7.12066	-3.44919	-3.11311	-3.05631	-3.20805	-2.11515	-1.10993	-1.91187	-6.92027	-7.12262	-7.18573	-5.7111
P00746	2.18839	2.79126	2.61276	2.90245	2.96291	2.93704	1.70314	2.01001	1.94399	1.3854	1.65143	1.56249	1.94788	2.12078	1.82288	3.41539	3.70592	3.43086	0.777689	0.80705	0.797908	1.16079	2.16533	2.18214	3.20777	3.23953	2.9343	1.45372	1.43641	1.33329	4.23555	3.84651	3.78987	1.09905	1.46503	1.35221	0.505396	0.34405	0.62364	3.41065	3.83508	3.22391	1.43168	1.21968	1.30624	0.539074	0.420049	0.65721	0.380977
P00750	-3.54344	-3.69972	-4.07453	-0.933509	-0.892694	-0.501882	-1.40349	-1.90764	-2.85818	-0.460335	-0.172815	-0.31565	-0.018445	0.065042	0.157444	-0.641609	-1.92543	-0.815521	-0.828098	-1.38897	-2.29954	1.64659	1.47433	1.1681	-1.05559	-1.41156	-1.50982	-1.69576	-4.35821	-2.72303	-3.04917	-3.44198	-3.05685	-8.9522	-8.90896	-8.77231	-1.40603	-1.35912	-1.48559	-1.51727	-5.45557	-1.54644	-2.13445	-7.60512	-7.3465	-6.20896	-6.41132	-6.47443	-3.7146
P01019	1.78782	2.31586	2.19498	1.69369	1.69058	1.82359	3.08151	3.17514	3.30137	0.58779	0.465569	0.299702	1.33358	1.16903	1.21709	3.52967	3.52268	3.41303	1.62688	1.5477	1.28665	2.30476	1.9397	2.00158	1.56283	1.60195	1.592	0.795677	0.636411	0.94708	0.215394	0.698204	0.873631	2.64367	2.74984	3.22978	3.36426	3.29103	3.42938	4.14097	3.91817	4.18032	1.76926	1.93859	1.79181	3.46966	3.44447	3.22297	3.17685
P01033	-0.900007	0.0291739	0.488805	-1.01904	-0.983865	-0.901428	-2.00995	-1.88133	-1.9654	-0.868402	-0.838042	-0.980356	0.165843	-0.2839	-0.00656227	1.33804	1.76451	1.62723	3.19575	3.23013	3.25006	-1.24392	-0.689691	-0.958536	-0.52751	-0.293915	-0.632129	-1.07184	-0.844309	-0.385317	-0.940992	-0.217535	0.390609	-7.92339	-7.88015	-7.7435	-0.640344	-0.506585	-1.69638	0.146623	0.218045	-0.809179	-6.22223	-6.57631	-6.31769	-5.18015	-5.38251	-5.44562	-3.54161
P01743	-4.02922	-2.74089	-8.51561	-3.92763	-7.86499	-8.02737	-7.89326	-7.96301	-7.96452	-2.37152	-9.17999	-2.39469	-8.06874	-4.62177	-3.57366	-9.55801	-0.649783	-0.419144	-7.82296	-7.87434	-7.93441	-10.305	-3.77623	-10.1464	-9.71627	-9.55201	-9.84847	-10.8944	-10.7385	-10.7851	-10.0569	-9.78278	-10.0156	-0.289004	-0.831965	-0.424257	-2.18503	-8.82133	-3.68734	-3.15883	-3.43772	-4.48504	-2.38202	-1.89605	-2.81947	-1.70333	-2.58882	-2.43032	-0.66942
P01766	0.493771	0.0539837	-0.428312	-2.38034	-3.09005	-0.729531	-2.75452	-0.674009	-0.886977	-0.199863	-0.0380593	0.0246723	-0.898093	-1.08112	-0.151936	-0.991431	-0.0934979	-0.299528	-2.77346	-0.484041	-0.55889	0.951932	1.116	0.781474	-0.782009	-0.861242	-0.961952	-0.0572868	0.183211	0.4253	1.72184	-0.544361	3.1893	-0.475752	-0.41682	-0.95853	-4.01352	-4.09978	-4.17726	-1.0994	-0.625763	-1.46904	-4.94147	-5.29554	-5.03692	-0.158133	-4.10174	-4.16485	-0.977174
P01892	-4.82173	-3.30613	-1.95434	-4.99758	-3.83515	-3.58728	-3.81319	-2.93341	-3.40579	-3.2916	-4.74091	-3.47226	-1.61612	-1.12374	-1.35866	-4.42943	-5.42135	-4.52092	-3.45878	-5.08902	-5.47694	-4.90123	-4.83773	-6.36428	-3.50238	-3.1893	-4.47917	-3.12112	-2.63589	-2.2111	-3.09055	-2.00453	-3.36789	-8.96007	-8.91684	-8.78018	-6.33098	-6.41723	-6.49471	-0.640109	-1.11664	-0.514606	-7.25892	-7.61299	-7.35437	-6.21684	-3.55951	-4.74236	-2.29129
P02649	4.29015	4.49328	4.41063	3.21792	3.19423	3.11367	4.56191	4.45186	4.54487	3.73135	3.77081	3.75708	4.21032	4.19677	4.12102	3.40605	3.41589	3.418	3.86978	3.79865	3.75763	3.24384	3.25184	3.10765	3.71513	3.84817	3.68402	4.02519	4.14855	3.82373	5.56891	5.73188	5.52703	2.91401	2.67615	2.90633	2.22896	2.53028	2.47519	5.62822	5.5304	5.64678	3.08502	2.89869	2.84416	3.45432	3.3518	3.17919	2.56446
P02655	-0.400397	-0.178233	-0.49544	0.381275	0.457383	-0.184853	0.516527	0.432974	0.529791	1.47468	1.53492	1.17222	0.473821	0.522449	0.558289	-1.07788	0.534522	-0.801455	-2.3112	-2.67537	-2.69381	0.186491	0.367422	-0.186292	-0.258362	-0.969324	-0.282889	0.0180346	-0.377443	-0.676961	-1.36507	-1.14078	-0.941415	0.779893	0.491094	0.544968	-0.895779	0.382083	0.782937	2.3946	2.52295	2.85928	-0.565732	0.208149	0.365276	2.53611	2.52538	2.67912	-1.13954
P02794	0.624954	0.131712	0.319608	3.3535	2.98872	3.06229	-0.074775	-0.809267	-0.265978	1.81421	2.22689	2.232	0.199329	0.457323	0.340399	0.383223	0.0209398	-0.118973	2.41194	2.26403	2.29596	-0.41504	0.0814966	-0.151138	0.0737809	0.464082	0.286564	-0.424672	-0.474141	-0.726845	-0.662585	-0.390099	-0.0862516	1.21824	0.779238	1.16304	0.729783	0.59794	1.15955	-0.504009	-0.455631	-0.422994	-2.54947	-2.83243	-2.39748	-1.42156	-1.49328	-0.943139	-1.93906
P02810	3.93981	3.33191	3.10118	2.09918	2.81213	2.36155	4.90655	4.42129	4.5425	-2.99282	-3.03682	-2.80519	-0.771471	-1.00513	-0.935377	-0.758014	-3.45231	-3.61076	-0.779963	-1.73117	-1.08859	-4.16181	-3.8471	-4.00323	-3.5731	-3.40884	-3.70529	-4.75123	-4.59528	-4.6419	-3.91377	-3.63961	-3.87238	0.852735	0.381578	0.480159	-0.135515	-0.443131	0.22318	2.23899	1.68866	0.891165	-2.97418	0.200569	0.042091	1.12054	1.14192	1.40309	1.88176
P04264	2.99117	3.26012	3.28823	4.56832	4.7511	4.82365	5.56377	6.27686	6.44148	5.14097	5.25262	5.41295	6.54851	6.6814	6.65745	4.70167	4.99106	4.9659	4.21392	5.61505	5.82398	3.55414	4.00155	3.74838	5.4087	5.47364	5.47707	6.17513	6.53998	6.31531	5.57663	5.84545	5.70169	4.65203	4.28558	4.61091	2.96283	2.92531	2.73035	3.4777	3.36364	3.55113	6.10219	6.07331	6.12295	5.22123	5.16513	5.2318	1.63064
P05114	-2.82996	-2.77471	-3.05753	-1.91386	-3.238	-2.91544	-3.09412	-4.53376	-3.03029	-2.11051	-2.34055	-1.81216	-0.750811	-0.74819	-0.826547	-3.64138	-3.46485	-3.15839	-0.123345	-0.488226	-0.952163	-1.66103	-1.51211	-1.50502	-1.3157	-1.21336	-1.78631	-1.48695	-2.17598	-2.22896	-1.8648	-0.806025	-2.25276	-7.98831	-7.94507	-7.80842	-2.3486	-5.44547	-5.52295	-4.40469	-4.49168	-4.43434	-1.77303	-2.4095	-3.18475	-4.4142	-4.51055	-5.51054	-4.03591
P05787	0.538768	0.786219	1.14206	1.97461	2.02759	2.1283	1.7634	1.82508	1.8948	5.53282	5.71796	5.76701	3.47438	3.54238	3.54425	2.66799	2.86041	2.61376	4.678	4.72728	4.70554	2.50979	2.70265	2.18406	1.70834	1.53711	1.59486	1.89817	2.48563	2.16623	2.84025	3.19233	3.16424	3.0357	3.11426	2.95821	1.27842	1.26523	1.37946	0.906773	0.918976	0.664651	1.00201	2.37219	1.27017	1.4528	1.59904	1.69436	1.64317
P06213	-1.38958	-1.02843	-0.741276	-4.29119	-1.18631	-4.1367	-0.0823867	0.366459	0.46997	-1.83311	-1.47093	-1.08761	-1.00858	-1.27969	-1.33926	-3.29394	-3.82905	-3.20519	-1.75013	-1.30927	-1.30467	-5.9332	-5.05945	-5.26857	-2.14517	-1.86751	-2.19079	-2.24897	-2.06003	-2.00778	-1.50059	-1.65993	-1.58877	-8.51431	-8.47107	-8.33442	-2.44344	-1.48677	-1.69702	-0.47688	-0.654207	-0.660596	-6.81316	-2.18948	-1.87104	-1.12943	-1.05952	-1.0394	-4.35887
P06576	-1.25923	-1.88346	-1.77675	-1.52113	-1.51537	-1.37411	-1.61877	-1.79865	-1.56976	1.45222	1.5551	1.56965	1.48541	1.54758	1.45579	-0.106481	0.241767	0.283871	0.573348	0.529752	0.42221	-2.56772	-0.671256	-0.713827	-0.411698	-0.398584	-0.478391	0.673599	0.981277	0.692698	1.03515	0.942723	0.632018	-0.0930376	0.558159	-0.704404	-0.574932	-0.759072	-0.822898	-2.92175	-2.03967	-1.56063	-1.32162	-2.07412	-2.03799	-1.6702	-1.9321	-1.16296	-2.8366
P06727	3.8203	4.01919	3.96277	3.40898	3.43307	3.33839	2.60687	2.70424	2.6603	1.77403	1.87889	1.96121	2.92848	2.8346	2.7444	2.97735	3.43433	3.35273	2.15316	2.19204	2.07885	1.39826	1.8751	1.36974	2.9455	3.14671	2.96894	1.89267	2.34028	1.61466	5.19274	5.38757	4.912	1.15538	1.09812	1.27236	1.1219	0.969314	0.804427	4.79246	4.70193	4.68095	0.648144	0.426105	0.502529	1.56021	1.45243	1.38155	1.12884
P06737	-2.84732	-1.37612	-2.02548	-2.35638	-3.80272	-1.78874	-1.03168	-1.28794	-1.28642	-2.42522	-2.25598	-2.50893	-1.43448	-2.73699	-3.10053	-1.43267	-1.29337	-1.33872	-0.695818	-0.772628	-1.27666	-2.81625	-2.49058	-2.85836	-2.36905	-2.58185	-2.22591	-1.66053	-2.07642	-0.490092	-2.11708	-0.914129	-1.02379	-0.056297	-0.0946298	-0.09595	-2.63933	-2.24945	-7.1875	-2.75821	-2.79717	-3.59035	-2.11997	-2.03209	-2.24506	-6.90962	-7.11198	-7.17509	-2.43073
P07148	0.963409	1.56719	1.37307	0.716008	0.720005	1.19199	-0.585209	-0.489678	-0.508192	-0.130245	-0.12038	-0.165325	0.577916	0.0305559	0.0596867	1.90905	1.90961	-0.835196	0.419064	0.23776	0.270069	1.38111	1.75476	1.60791	-1.05622	1.21915	-0.748976	2.71031	1.20815	1.42807	-0.556727	-0.461973	-0.321735	-5.24289	5.08774	-5.063	-1.18491	-2.70006	-2.77754	-1.53785	-1.73872	-1.67918	-1.24262	-3.89582	-3.63719	0.766071	0.661565	0.905311	-0.000255517
P07477	3.53102	2.04438	2.22345	1.35859	1.77918	1.79503	2.05725	1.47424	1.72564	1.54111	3.90135	3.83014	1.27738	1.53046	2.0479	3.31634	4.47724	3.04145	1.53207	-0.265313	1.33383	4.69544	4.39404	5.23041	3.85285	4.41475	4.56313	3.91521	4.215	4.10648	2.64111	3.29286	3.19971	5.61771	5.58781	5.42811	3.20456	3.78782	3.2831	1.98988	1.63163	2.01002	3.81727	4.01625	4.23688	4.1541	4.88228	4.49689	2.68859
P07910	-5.78732	-5.19045	-4.83063	-3.88621	-3.57509	-2.9563	-5.21014	-5.37157	-5.41314	-1.62553	-0.267652	-3.42274	-2.57999	-2.51836	-2.39685	-2.97916	-5.26514	-11.1522	-1.31911	-1.37026	-2.29076	-6.36359	-5.41032	-5.79505	-2.74296	-4.07721	-2.66318	-1.22825	-2.77406	-1.64734	-0.62306	-2.10933	-2.20802	-12.8158	-12.7725	-12.6359	-10.1867	-10.2729	-10.3504	-3.04937	-3.74225	-3.01595	-11.1146	-11.4687	-5.59387	-10.0725	-10.2749	-10.338	-1.50263
P07911	8.46928	8.56499	8.40151	7.93531	8.01134	7.9678	8.65013	8.68251	8.66986	9.33969	9.43054	9.31918	8.88627	8.93683	8.7399	8.63756	8.80175	8.76849	8.24708	8.32276	8.15355	6.7931	6.78726	6.66777	8.52108	8.36409	8.46126	10.0511	9.98759	9.95006	10.1304	10.0935	9.76318	9.60094	9.60712	9.57078	6.50121	6.44019	6.08891	5.57632	5.54602	5.57763	8.80658	8.62343	8.50228	5.85002	5.61642	5.48265	5.37336
P08138	3.36978	3.99399	4.18104	2.21712	2.58024	2.72255	3.72067	3.50926	3.88417	4.73553	4.74845	4.97948	2.07696	2.18557	2.27746	1.74677	2.02254	1.98382	4.09718	4.39075	4.38043	2.65758	2.42118	2.71419	3.25081	3.33897	3.53964	2.94141	3.01694	3.13731	3.43056	3.63958	3.34142	1.72731	1.02325	0.830174	2.3954	2.40302	2.60134	2.8927	2.86767	2.98605	1.31516	1.24615	1.12494	2.81305	2.90846	2.96402	2.08019
P08311	-2.06727	-1.09822	-1.86175	-4.34124	-3.32815	-1.02083	-0.696602	-2.99643	-0.96586	-0.554731	-0.566599	-0.651966	-1.48223	-1.18562	-1.10336	-1.19701	-1.47629	-1.01225	-4.08406	-3.0636	-4.34154	-3.64942	-4.05196	-1.50173	-1.06424	-1.14624	-1.23319	-1.13188	-0.946823	-0.559474	-3.91357	-0.166348	0.122659	0.300006	1.00532	0.362026	-7.05273	-4.13145	-4.5856	-5.41842	-4.36785	-5.20922	-7.98067	-8.33475	-8.07612	-6.93859	-7.14095	-7.20406	-5.72943
P08779	-1.77366	-1.46228	-1.58442	-1.56059	-1.70347	-1.37367	0.259429	0.848062	1.18383	-1.5957	-1.89251	-2.36474	0.771799	0.603316	0.60778	-1.32337	-1.36246	-1.65375	-2.5058	-2.96106	-3.35361	-0.0550181	-2.05326	-1.64043	-0.0838064	-1.04189	-0.304625	0.694428	1.35002	0.834385	0.602427	0.660511	0.544845	1.24225	1.23173	0.489737	1.3827	1.438	0.798039	-0.282882	-0.781795	-0.989598	0.324725	0.27456	0.349181	1.78842	1.57144	1.73259	-0.735693
P09228	-1.09452	0.491461	0.732635	-1.8514	-0.764823	-0.584659	-0.891809	0.224255	-0.328952	-1.02451	-1.73712	-1.35001	-1.25181	-1.55448	-1.28359	-2.08572	-3.38628	-3.71135	-1.21076	-1.00203	-0.680356	-4.73823	-4.24271	-4.70164	-0.379467	-1.36336	-0.162928	-1.8675	-2.04444	-1.75666	-0.972772	-0.821384	-1.02107	-7.44161	-7.39838	-7.26172	-4.81251	-0.709962	-4.97625	-3.90908	-1.69233	-2.67184	-5.74046	-6.09453	-5.83591	-4.69838	-4.90073	-4.96384	1.9892
P0C0L5	1.59565	1.8836	2.01183	-0.658006	-1.19594	-0.647439	2.24817	2.61351	2.46989	-1.27824	-0.76719	-1.29122	-1.87502	-2.02714	-1.66804	-1.07084	-0.754945	-0.312105	0.712264	0.47519	0.372196	-0.650574	-0.655297	-0.75959	-1.29168	-1.5521	-0.893503	-3.39245	-2.25153	-2.31286	-2.03924	-1.96796	-1.91817	-8.9925	-8.94926	-8.81261	-0.502981	-0.114084	0.0308353	-3.47979	0.67173	-5.43853	-7.29135	-7.64542	-7.3868	-0.0544814	-0.636907	-6.51473	-2.97292
P10124	-0.583085	-0.179243	-0.330669	-2.04743	-1.26749	-1.26778	1.81491	1.84994	1.74053	0.367699	0.502414	0.432822	-2.43169	-2.29267	-2.91786	-1.41032	-0.503051	-0.227269	0.318977	0.113183	0.328415	-1.46654	-1.33306	-0.75376	0.667917	0.130567	0.199349	-0.196822	-0.27526	-0.243276	0.361433	0.329553	0.273707	-0.8363	-1.00767	-0.979184	-2.90624	-3.71758	-1.0352	-0.144014	0.164416	0	-0.467712	-1.78954	-3.37904	-0.0330985	-0.636925	-1.09543	-1.88328
P10645	1.48922	2.13483	2.59604	-0.0413128	0.450878	0.751693	-0.0832268	0.438779	0.746516	0.308487	0.708902	1.58369	1.18009	1.30729	2.30561	1.85732	2.12776	2.96601	-1.22708	-1.18715	-0.874738	-0.216977	-0.114424	1.66117	3.98513	3.83768	4.15258	0.528577	-0.724246	2.59666	1.47479	1.56695	2.53427	3.1733	2.95785	3.47962	2.68852	2.12682	2.29644	3.06766	2.8568	2.99674	2.41657	2.16682	3.05077	3.70483	4.08755	4.14148	2.13528
P13073	-1.40618	-0.939171	-1.30483	-0.754361	-0.648445	-0.614945	-0.863813	-0.70639	-0.773008	1.78214	1.75102	1.67396	1.53894	1.50712	1.63946	0.941682	0.499839	1.571	1.38634	1.35808	1.41306	-1.27088	-1.52459	-1.12306	-0.139176	0.0270886	0.295671	0.260775	1.25748	0.849218	0.802832	0.844902	0.619798	-9.06556	-9.02233	-8.88567	0.112866	-1.14672	0.303866	-2.41615	-2.49518	-2.50673	-1.92539	-7.71848	-1.08955	-1.17595	-1.56934	-1.32989	-5.11316
P13473	-1.31012	-0.590772	-0.988688	-2.05449	-1.61454	-1.58677	-2.35524	-1.88805	-2.00236	-1.0417	-0.817176	-0.495346	-2.39813	-2.05371	-3.04672	-2.5166	-2.69547	-2.72993	1.17103	1.06915	1.16222	-6.47097	-5.5795	-5.85878	-2.61769	-2.85188	-3.18521	-0.462569	-1.72639	-3.23491	-1.62121	-1.96239	-1.33884	-8.51469	-8.47146	-8.3348	-1.4458	-1.67061	-1.82878	-1.5822	-1.98629	-1.77087	-6.81354	-7.16761	-4.40406	-5.77146	-5.97381	-6.03692	-4.56229
P13640	-0.347693	-0.84603	0.235708	-0.405098	0.274199	-1.58933	-2.51821	-2.35317	-1.53679	-1.70209	-2.37642	-3.96128	0.789978	0.50389	1.02894	0.527042	0.282847	0.668054	-0.832193	-1.51991	-1.66071	-1.6731	-0.348896	-0.212872	-3.54088	0.100991	-3.59592	-1.26434	-1.1538	0.0308384	-0.603027	0.224694	0.0170149	1.22261	-0.476728	-0.287904	1.01905	-0.00288616	0.918981	1.13689	1.07951	1.45422	-0.497211	-1.05647	-0.664336	0.70772	-0.0877247	0.844592	1.929
P13667	-2.4278	-2.94217	-3.17204	-3.80461	-2.19287	-3.80009	-3.01336	-3.19333	-2.92522	-2.06383	-1.93818	-1.71588	-2.22029	-2.46588	-2.23207	-2.95482	-2.50359	-2.30015	-1.65412	-1.80532	-1.98498	-6.23044	-4.99293	-5.37283	-2.23863	-1.77577	-2.47417	-1.30502	-0.863266	-1.74163	-0.809667	-1.42319	-0.266976	-9.19944	-9.1562	-9.01955	-2.75699	-2.19306	-2.66721	-2.85836	-2.75536	-5.64547	-0.624861	-7.85236	-0.553695	-2.05171	-6.65856	-6.72167	-2.40745
P13693	-3.59518	-3.15632	-3.12341	-3.18259	-4.09988	-4.55479	-3.64093	-5.49588	-4.92614	-3.97577	-4.6299	-2.69757	-2.86398	-2.28769	-2.59783	-4.2285	-5.34592	-4.45939	-0.826923	-0.785519	-0.339563	-6.25649	-5.27413	-5.67349	-3.28012	-3.99682	-3.30787	-2.06266	-2.41814	-1.64927	-1.09131	-1.40619	-1.40935	-8.95043	-8.90719	-8.77054	-2.91421	-2.76342	-3.3946	-3.57058	-2.30532	-1.78522	-7.24928	-4.41711	-7.34473	-6.20719	-6.40955	-6.47266	-4.99803
P13987	8.2065	8.00662	7.81225	7.62709	7.40087	7.42599	8.01798	7.81238	7.82785	7.5383	7.55315	7.3733	7.30904	7.35897	7.01719	5.92208	5.90592	5.61418	8.40907	8.30865	8.21265	6.20412	6.58248	6.17034	6.49758	6.1865	6.11918	5.10618	5.13441	4.64968	5.0303	4.78031	3.37636	5.19101	4.77395	4.64424	5.75529	4.81828	6.28859	6.2225	6.102	6.10029	4.4369	3.85624	4.18807	6.85302	6.1354	5.04297	6.74507
P14555	-2.02285	-3.02108	0.938638	2.37482	1.88581	1.73955	1.90239	1.4611	1.23992	-0.486678	0.561	0.170946	1.93835	2.19823	1.44635	0.505863	-0.336218	-0.927473	6.23661	6.01161	5.74786	-0.214683	0.382754	0.325129	0.149752	0.304419	0.211962	-0.359597	-3.42066	-0.075192	0.837398	0.903499	0.688589	-6.16949	-6.12625	-5.9896	-0.3566	0.163604	-3.70413	1.78327	2.65336	2.6126	-4.46834	-4.82241	-4.56379	-3.42625	-3.62861	-3.69172	0.86022
P15144	3.70055	3.99387	4.0704	2.37085	2.54587	2.46906	1.80446	1.84299	1.98029	3.17435	3.22153	3.38894	2.45784	2.58894	2.59894	1.65027	1.92827	1.82849	3.45198	3.50836	3.34823	1.41128	1.95539	1.72612	2.15045	2.28504	2.24201	1.50924	1.58181	1.58894	2.79132	2.83648	2.72216	0.746038	0.927073	0.816899	1.89251	1.9658	1.95128	2.83274	2.87002	2.63671	1.93909	1.77845	1.88979	1.57703	1.72468	1.67451	1.65367
P15529	-1.0007	-0.396351	-0.130015	-0.134409	0.46695	0.907891	-0.457326	-0.405591	0.0769936	-2.38628	-2.15073	-2.12964	-1.98412	-1.24285	-1.085	-2.1632	-0.544607	-0.560145	-0.138426	-0.117388	0.168343	-2.44418	-2.27582	-1.01081	-1.66082	-1.42938	-1.80909	-2.71149	-2.18628	-2.4962	-2.70163	-2.30601	-1.46355	-5.55899	-5.51576	-5.3791	0.0092023	1.03926	0.894101	-1.0194	-1.82336	-0.583501	-3.85784	-4.21191	-3.95329	-0.308963	-3.01811	-1.38322	-1.60659
P15559	-0.329107	-0.557498	-0.48304	1.7326	1.6447	1.52587	0.652341	0.449575	0.51122	0.399634	0.401398	0.621598	0.0451755	0.495942	0.411147	-1.54736	-0.787851	-0.564579	1.6127	1.85905	1.85707	-1.50351	0.327351	-0.312523	-1.52188	-0.970719	-1.33685	-1.30495	-1.10547	-0.727699	-0.749361	-0.690111	-0.840986	-4.89698	-0.35693	-4.71709	1.58379	1.56762	1.6928	0.468987	0.0382183	0.280134	-1.8818	-3.5499	-3.29128	-0.251067	-0.376208	-0.182127	-0.944578
P15880	-1.7527	-1.48613	-2.86363	-3.0723	-2.51159	-1.05381	-1.26803	-1.35425	-3.31047	-0.479781	-0.637501	-0.519404	-0.592724	-0.348743	-0.537616	-2.04333	-0.783586	-0.148632	0.0872875	0.106208	-0.168914	-1.30986	-1.81823	-1.21636	0.212111	0.377888	0.26315	0.876145	1.44092	1.40112	1.29464	1.44088	1.4061	-7.35362	-7.31039	-0.985609	-1.18743	-1.2254	-1.00808	-1.98315	-1.88295	-1.86344	-0.873895	-1.05981	-0.582774	-4.61039	-4.81274	-4.87585	-3.40122
P16083	2.95611	2.9186	3.13621	1.43766	1.22664	1.50004	1.20848	1.28261	1.48062	1.26125	1.3074	1.42929	0.133265	0.389621	0.462448	-1.60384	-0.998166	-1.14358	0.820748	0.67154	0.781912	-0.556892	-0.54514	-0.169906	0.884555	1.47424	1.20697	0.264545	0.399501	0.514578	1.89113	2.44776	2.11717	-0.183486	-0.205391	-0.299525	-0.742176	-0.356213	-0.341208	-0.00666561	-0.245367	0.234728	0.3781	0.0521402	0.160702	-0.160335	-0.10884	-0.00804282	0.0157178
P18621	-3.85546	-3.7358	-3.99274	-3.04155	-2.40128	-2.16195	-1.40132	-3.98133	-4.93652	-3.34538	-2.8749	-1.97899	-2.03555	-1.87672	-1.60958	-3.73117	-3.70956	-3.60116	-0.855519	-0.601014	-0.247434	-1.17011	-0.747473	0.0665061	-1.01953	-0.82851	-0.720721	-1.31602	-0.967091	-0.296876	-0.322472	-0.13885	-0.0561261	-7.52462	-7.48139	-7.34473	-1.98246	-3.37049	-1.69951	-3.9921	-2.99988	-3.21093	-0.746184	-0.807406	-0.26861	-4.78139	-4.98375	-5.04685	-3.57222
P20142	-1.74146	-3.40416	-3.65063	-0.636166	-0.804147	-0.677625	-1.57785	-3.09802	-1.51956	-4.27101	-4.31501	-4.08338	-3.20376	-3.28348	-3.38032	1.44328	2.37742	1.92508	-2.49687	-2.06669	-1.67214	0.216865	0.61812	0.530128	-4.85129	-4.68703	-4.98348	-6.02942	-5.87347	-5.92009	-5.19196	-4.9178	-5.15057	-0.84877	0	0.282017	0.238301	0.61643	0.31605	-0.774193	-0.729554	-0.545846	-0.56046	-0.307009	-0.73874	-1.76045	0.116999	-1.56103	0.62516
P22059	-3.59617	-3.44718	-3.97564	-4.95738	-3.51928	-3.64793	-4.33349	-3.96802	-6.30802	-0.805429	-2.98835	-2.93416	-4.15845	-3.47445	-3.07941	-2.815	-4.69945	-2.81603	-3.3381	-3.32954	-4.55463	-6.10198	-4.01048	-4.67415	-3.66834	-2.24569	-2.82344	-4.06308	-2.75736	-0.681244	-2.13862	-1.93991	-1.82547	-9.76105	-9.71781	-9.58116	-2.68037	-1.81087	-1.50812	-5.41624	-4.6165	-3.9058	-8.05989	-4.16322	-1.35349	-5.03506	-3.00968	-6.16046	-4.23185
P22455	-1.38387	-0.885216	-1.06225	-0.923535	-1.13398	-1.87476	-0.741677	-0.668239	-1.18445	-2.69011	-3.0836	-4.32655	-3.29114	-3.07038	-4.50889	-4.01968	-3.37563	-3.89949	-3.64892	-3.83663	-4.88647	-5.83375	-5.38928	-5.53966	-3.33529	-2.39819	-3.46523	-4.47673	-4.20689	-3.82197	-3.90227	-2.54566	-2.68757	-8.36961	-8.32638	-8.18972	-1.882	-2.64279	-4.02994	-4.07842	-2.1787	-4.16482	-6.66846	-7.02253	-6.76391	-1.94944	-2.96094	-5.89184	-3.00066
P23396	0.0319668	-2.80246	0.0459758	0.168687	-2.29753	-0.580706	-0.00678988	0.39268	-0.594132	-0.458836	-1.22111	-0.549797	-1.69359	-3.03774	-1.81964	-1.06089	-1.0037	-0.999391	0.790526	0.432114	0.765616	-0.598485	-0.771833	-0.573739	0.00781585	-0.627506	-0.860097	0.419962	-2.41771	-0.184203	-0.157158	0.0419423	0.71335	-6.51151	-1.82062	-1.72762	-0.289717	-3.96867	0.17291	-0.355204	1.70492	-0.621201	-4.81036	-5.16443	-4.90581	-3.76828	-3.97063	-4.03374	-0.859099
P25398	-1.70358	-2.00239	-2.47153	0.706782	-3.32463	-2.76603	-8.98334	-7.43284	-3.52709	-0.94271	-2.02692	-1.77098	-3.21384	-1.81141	-1.50775	-1.86053	-2.94926	-2.99252	-1.79917	-1.41405	-1.44682	-6.26995	-5.079	-4.73279	-1.60499	-0.690577	-1.05866	-1.41371	-1.51687	-1.30225	-0.906082	-0.0774608	-0.275677	-12.5076	-12.4644	-12.3277	-1.66042	-1.26631	-10.0423	-2.83757	-2.60024	-3.24135	-2.03322	-11.1606	-10.9019	-2.73449	-9.96676	-1.92818	-2.94251
P25705	-0.388016	-0.266654	-0.295128	0.399879	0.413247	0.545184	0.0681225	0.155785	0.0110057	2.65498	2.89077	2.73937	2.72898	2.81344	2.93295	1.1002	1.44109	1.44151	1.74058	2.03083	1.90857	-2.52533	-1.73916	0.162343	1.20263	1.21384	1.31606	1.88482	1.7779	1.64074	2.02045	2.12617	2.06291	1.28955	1.44783	1.06959	0.0854296	0.239753	0.181207	-0.551656	-0.425502	-0.633346	-0.233341	-0.159192	-0.228601	-0.562312	-0.617745	-0.326073	-1.58148
P27824	-2.15918	-2.2326	-2.06961	-1.99926	-2.14259	-4.52483	-1.42589	-1.13207	-1.00341	-1.61645	-1.52424	-1.57907	-2.88016	-2.58493	-2.06614	-4.34395	-2.65208	-3.55133	-2.26569	-2.15275	-2.35741	-6.10657	-5.49694	-5.65249	-3.53463	-3.418	-3.32775	-3.64647	-3.41814	-1.86121	-2.11838	-2.53519	-2.55158	-8.73898	-8.69574	-1.59959	-2.60892	-2.49882	-2.43225	-2.66221	-2.3633	-2.17172	-7.03783	-7.3919	-7.13328	-5.99574	0.168802	-6.26121	-2.37862
P29373	-2.04368	-1.83746	-2.31773	-2.38829	-1.85404	-1.64051	-3.24007	-1.69838	-2.07178	-0.00172008	-0.070865	-0.0808354	-0.0681423	-4.6462	0.0718664	-0.862583	-0.982104	-0.16507	-0.856867	-2.46007	-3.24091	0.433926	-0.406998	0.0638547	0.314176	-0.568167	-0.386222	1.58701	1.55173	1.31905	1.3511	1.00538	1.30538	-10.1181	-10.0748	-9.93816	-7.48896	-7.57522	-7.6527	-6.58553	-6.62143	-6.56408	-3.84046	-4.19265	-8.51235	-7.37482	-7.57718	-7.64028	-4.28755
P30038	-2.96405	-2.93661	-3.45458	-2.93099	-3.50082	-3.03564	-2.2968	-2.21039	-2.32336	-0.464474	-0.677296	-0.797964	-0.326858	-0.419182	-0.628848	-1.90064	-1.77793	-1.9945	-1.74047	-1.59976	-1.67927	-5.97062	-3.2732	-3.38202	-3.23927	-4.12492	-3.58977	-2.64719	-2.54066	-3.05879	-1.53648	-1.92649	-2.31916	-9.78748	-9.74424	-9.60759	-3.12313	-2.9522	-7.32212	-3.30601	-3.27937	-6.23351	-8.08632	-8.4404	-8.18177	-7.04424	-2.89692	-7.30971	-1.44672
P30050	2.33035	-2.73667	-2.48913	-2.62111	-2.31729	-3.79377	-2.59053	-3.15477	-4.61352	-2.22805	-0.813347	-0.418149	-2.6654	-3.03364	-2.64549	-2.41367	-2.24065	-2.1161	-1.45453	-1.46672	-1.47749	-2.30521	-2.00036	-1.13896	-1.26224	-0.535026	-0.741368	-1.09379	-1.10243	-0.109299	-0.682162	-1.75267	-0.785311	-11.4899	-11.4467	-11.31	-8.86084	-8.9471	-0.691413	-7.44676	-1.52159	-1.41603	-2.79693	-3.54604	-9.88423	-8.7467	-8.94906	-9.01217	-3.63905
P30530	6.05457	6.09245	5.71147	7.07491	6.94146	6.99039	6.36728	5.97796	6.1485	5.74563	5.6966	5.99429	5.69297	5.68685	5.72103	4.16833	4.28999	4.3684	5.23002	5.04433	5.04628	5.13406	5.36041	5.19553	4.16275	4.40163	4.19635	4.29951	4.36491	3.6886	4.44868	4.84545	4.92555	3.09853	3.15835	3.24334	5.50227	5.6942	5.96311	4.57884	4.65742	5.12016	4.16239	4.02479	4.55116	5.06698	5.00806	5.0303	5.16926
P31150	-1.42486	-1.3409	-2.04948	-2.27882	-2.32096	-2.84038	-1.83948	-1.44119	-2.16681	-1.05497	-1.45098	-1.75793	-0.634249	-0.749135	-0.735089	-1.7229	-2.0301	-1.67803	0.887362	0.842402	0.65147	-2.40923	-2.65536	-2.20757	-1.77497	-2.04713	-2.18565	-2.07143	-1.83499	-1.92762	-1.44003	-0.915214	-1.20491	-3.18547	-2.88747	-2.91826	-0.0339735	-0.221891	-0.902226	-2.39545	-2.55525	-2.85144	-2.66502	-3.31789	-2.32084	-1.35997	-1.97557	0.208105	-8.15248
P31151	0.329457	1.03899	1.0766	-0.935868	2.31889	-2.47291	1.17372	0.925847	1.16941	0.268143	1.95367	2.05028	-1.01791	-1.42535	-1.71644	2.63631	2.88537	2.69376	-2.9691	1.28202	1.26266	5.72081	2.58483	2.52098	1.04098	0.0313532	0.610894	2.02894	2.54403	2.02105	0.0164459	2.23429	2.59834	5.32247	5.39658	5.59192	-7.29294	-7.37919	-7.45667	-6.38951	-6.42541	-6.36806	-2.27843	5.33665	-0.465943	-7.1788	-7.38115	-7.44426	-5.96963
P33151	-0.665662	-1.04912	-1.24468	-1.77941	-1.84171	-1.22684	-1.01633	-0.838988	-0.86459	-1.86095	-2.66844	-2.28554	-2.90586	-0.614666	-0.0876409	-1.97625	0.124966	-2.54922	-3.84263	-1.21629	-3.29695	-2.45288	-2.27475	-1.76642	-1.32965	-1.41131	-1.42393	-3.03373	-2.84904	-2.01585	-1.86665	-0.702487	-1.7612	-7.43722	-7.39399	-7.25733	0.219008	-0.978748	-1.28893	-2.10521	-1.93005	-1.81245	-5.73607	-6.09014	-5.83152	-4.69399	-4.89634	-4.95945	-0.771803
P35580	-4.11436	-1.81567	-3.26852	-5.53491	-3.82658	-4.02987	-3.3491	-2.52096	-3.87552	-1.88341	-1.83413	-2.47455	-2.38743	-2.78906	-1.67148	-1.36177	-2.12798	-1.47786	-2.12458	-2.10195	-3.06009	-2.35351	0.855272	-1.90908	-3.04717	-2.91206	-2.48169	-3.456	-1.99933	-2.93548	-1.64081	-5.52474	-2.46406	-9.25564	-9.2124	-9.07575	-3.18997	-6.7128	-6.79028	-3.54122	-2.83104	-2.9374	-7.55449	-7.90856	-7.64994	-6.5124	-1.5286	-1.07636	-3.14847
P35858	-2.67586	-2.1973	-1.99536	-2.26938	-3.27165	-3.53816	-1.33245	-1.34244	-1.21543	-2.32224	-1.65591	-3.43642	-3.00937	-3.16619	-3.10902	-1.16851	-1.81141	-0.942884	-3.47941	-3.08127	-2.90832	-0.199137	-1.7901	-1.37409	-1.1627	-3.28456	-1.5517	-0.0997947	-0.88313	-0.862468	-0.220308	-0.420366	-0.252468	-0.46446	-0.546422	-0.158327	0.130636	-0.0982053	-0.0968315	-0.441596	-0.433284	-0.302335	-1.12771	-1.04124	-1.28881	-1.54743	-1.61121	-1.42529	-0.86061
P35900	-1.19766	-0.683108	-2.17974	0.975438	-1.89385	-1.09503	-2.36561	-0.843322	-2.44545	3.23056	3.03639	3.15228	-1.49296	-2.45231	-3.27839	1.80932	-0.192464	-0.702372	-2.07191	-1.15894	-1.07654	2.76302	-0.0518174	0.374681	0.802447	-1.40189	0.285295	-4.70074	-0.626474	-1.51668	-0.890532	-1.10899	-1.03319	-8.50465	-8.46141	-8.32476	-5.87555	-5.96181	-2.07058	-4.97212	-1.84172	-4.95068	-6.80349	-7.15757	-6.89894	-5.76141	-5.96377	-6.02688	-3.89974
P35908	3.20619	3.05044	3.15068	3.689	3.50398	3.43627	4.54854	4.83818	4.97609	4.54278	4.52766	4.63243	5.74042	5.82715	5.86416	5.03204	5.25656	5.12394	3.54611	6.64569	7.05051	2.93275	3.32527	3.25426	4.09298	4.28726	4.19451	5.78415	5.99936	5.92974	4.60533	4.86071	4.76536	4.07624	4.14465	4.22665	2.43243	2.34093	2.33649	3.11549	3.15059	3.47134	5.06346	4.84228	5.07451	4.51637	4.34068	4.49943	1.85566
P38117	-4.40333	-2.5003	-3.45568	-5.64187	-3.84879	-2.96701	-2.36575	-2.56283	-2.72209	-0.115846	-0.0518224	-0.212186	-1.42819	-0.677592	-0.484933	-1.51249	-1.86039	-2.3565	-2.20253	-1.94882	-1.8356	-2.38174	-2.57436	-3.00609	-1.28119	-1.81278	-4.07164	-0.979911	-0.665331	-0.592153	-1.57905	-2.51159	-1.83712	-2.22845	-4.24136	-2.61073	-2.77404	-3.36545	-2.33525	-4.84816	-4.25998	-3.69992	-2.29154	-2.16795	-2.43549	-3.15412	-3.84612	-2.47709	-3.10357
P42677	-0.636349	-2.86763	-2.30488	-1.51043	-1.25376	-1.74734	-1.75249	-1.90761	-1.88364	-0.46341	-0.618601	-0.0339756	-0.237463	0.0429867	-0.157509	-0.867779	-1.23104	-0.715778	0.85732	0.79423	0.833202	-0.597741	-1.01638	0.139991	1.26778	1.38999	1.60182	1.35635	1.60034	1.69177	1.38884	2.11008	2.09055	-4.70714	-4.6639	-4.52725	-2.07804	-2.1643	-0.457734	-1.17461	-1.21051	-1.15317	0.843851	0.426679	0.514208	-1.9639	-2.16626	-2.22937	-0.754737
P42765	-2.85115	-2.3185	-3.02707	-0.636809	-0.42185	-0.414547	-1.06531	-2.65296	-1.83274	1.08659	0.8985	1.1158	0.711318	1.05702	0.816141	-0.549705	-0.439104	0.103054	-1.10745	-1.28811	-0.91882	-1.49369	-1.6718	-1.24442	-0.150751	-0.299775	-0.061261	1.00768	1.27436	0.684828	-0.886621	-0.607755	0.211516	-9.13356	-9.09032	-8.95367	-1.5763	-2.24139	-2.07283	1.1166	1.5534	-1.26788	-7.4324	-7.78648	-7.52785	-6.39032	-0.88213	-1.66981	-1.1904
P43115	1.69226	1.80077	1.78075	-2.08933	-1.96164	-0.150828	1.30787	1.12098	1.2678	0.384192	0.390628	0.772834	0.603097	0.307857	0.247506	-0.992837	-1.11717	-1.09038	0.327526	0.436911	0.524508	-2.40668	-0.2654	-0.727995	0.471234	0.811636	0.477148	-0.496332	-1.45551	-1.32935	-0.793452	-0.0207651	-0.22102	-5.81005	-5.76682	-5.63016	-3.18096	-3.26722	-3.3447	-0.899863	-1.10458	-1.83518	0.762257	0.206101	-0.0425589	-0.708479	-3.26918	-3.33229	-1.85765
P43490	0.804125	-4.26397	0.749497	-2.99783	-2.81116	-2.4337	-4.12867	0.364074	0.566706	-0.586227	-1.14512	-0.526404	-1.00759	-1.19902	-0.995088	-2.93543	-1.77291	0.886438	-1.21776	-0.135293	-0.205348	0.374636	0.894866	0.647657	-1.16859	-0.979131	-0.357776	1.36856	1.70266	1.95213	3.48908	-0.243219	5.06717	-0.0369185	-0.121206	-0.840962	-2.46664	-5.11013	-5.1876	-2.35831	-2.00622	-2.10518	-5.95181	-6.30588	-2.80149	-4.90973	-5.11209	-5.17519	-3.19015
P43626;P43627;P43628;P43629;P43631;P43632;Q14943;Q14953;Q14954	-0.0131849	-0.173341	-0.232066	1.05993	1.20851	1.23181	0.341741	0.4894	0.563826	1.48992	1.80439	1.9107	0.666311	1.54451	0.778187	-0.141345	-0.509562	0.158164	-0.695721	-0.476979	-0.538808	-2.12892	-0.492383	-0.146459	-0.0936954	-0.498713	-0.525308	-0.099565	0.448417	-0.023498	-0.1224	0.0274682	0.04502	-5.20946	-5.16622	-5.02957	-1.28259	-2.66662	-2.7441	0.965705	1.03104	0.700543	-3.5083	-3.86238	-3.60375	-2.46622	-2.66858	-2.73169	-1.06836
P45880	0.114561	0.159583	0.158003	-1.11548	-1.24767	-1.42751	-0.674294	-0.964591	-0.428467	-0.736684	-0.930144	-1.04755	-1.4274	-1.43849	-1.54062	0.174278	-0.0902423	-0.765512	-0.961191	-1.09484	-0.800607	-2.98413	-2.67314	-2.26242	-0.626232	-0.41558	-0.648576	-2.51297	-2.84829	-0.0827267	-0.711287	-0.461062	-1.50409	-5.95712	-5.91389	-5.77723	-2.25887	-3.41428	-3.49176	-0.889243	-1.19915	-0.947872	-4.25597	-4.61004	-4.35142	-3.21389	-3.41624	-3.47935	-0.649725
P46459	-3.2602	-3.0425	-3.14184	-3.45842	-2.59955	-2.55928	-2.81618	-3.64258	-3.75381	-1.65078	-2.38849	-2.35322	-3.39513	-1.77361	-2.2537	-2.36202	-4.58646	-2.36492	-1.13563	-1.59522	-1.60866	-5.99661	-3.61154	-3.8261	-3.80203	-9.06956	-3.29802	-3.09694	-3.59259	-1.87599	-1.95335	-1.65241	-1.61601	-10.9351	-10.8919	-10.7552	-7.03715	-5.16174	-5.72058	-1.86862	-1.58908	-4.05755	-4.50408	-9.58802	-3.63157	-8.19186	-8.39422	-8.45733	-4.48919
P46782	-2.72392	-2.7699	-2.12365	-3.05596	-1.33723	-1.46954	-4.02958	-4.39844	-2.42206	-1.76533	-1.45171	-1.27798	-2.01529	-1.54458	-1.65087	-2.55848	-1.91355	-1.82193	-0.908845	-0.972784	-1.0342	-2.36272	-2.24873	-1.31636	0.188222	0.640042	0.312307	-0.050075	0.051313	-0.145924	-0.42827	-0.712077	-0.954706	-8.47853	-8.4353	-8.29864	-2.041	-5.9357	-6.01317	-2.39114	-4.98191	-3.09496	-0.262191	-0.487157	-0.668123	-5.7353	-5.93766	-6.00076	-4.52613
P46783	2.86379	-0.639926	-0.757563	2.06474	-0.113845	0.0220213	-0.790459	-0.656146	-0.619698	0.0872191	-0.328773	-0.128826	-0.120905	-0.692506	-0.313267	-0.8691	-0.813317	-1.1299	1.14137	0.96269	1.08428	-1.57366	-1.74382	-1.43962	0.436408	0.510047	0.073084	0.555916	0.0363997	0.472836	0.326425	0.781026	0.889403	-5.33658	-5.29335	-5.15669	-0.935646	-2.79374	-2.87122	-1.7685	-1.83995	-1.78261	0.177775	0.124276	0.130738	-2.59335	-2.7957	-2.85881	1.47861
P47929	-0.246699	-2.21827	-2.03654	-2.09681	-1.58486	-1.66967	-2.7258	-6.18973	-3.34851	-1.76732	-1.93047	-2.12978	-0.623048	-1.07513	-1.16357	-0.749329	-1.0376	-0.237773	-5.2334	-1.87056	-6.06775	0.303234	-1.92915	-2.20698	1.98746	2.12946	1.51307	3.21656	2.98054	2.57277	-0.996078	-1.55705	0.451563	-0.291676	-0.85049	-0.814589	-8.83226	-8.91852	-8.996	-4.91999	-7.96473	-6.96979	-1.43685	-1.87257	-1.60423	-8.71812	-8.92048	-8.98359	-4.37261
P48594	-0.151012	-0.172759	-0.152832	-0.29578	-0.199554	-0.179624	0.123417	0.0960141	0.00245967	0.752601	0.713201	0.811493	-1.87651	-1.86066	-1.81583	-0.121136	-0.0113129	0.0489046	-2.60489	-5.60248	-4.52059	1.39164	1.72996	1.63636	1.29041	1.35217	1.28098	1.95769	1.70436	1.8547	0.824936	0.828032	1.11146	1.02505	1.20348	0.563199	-4.83414	-3.05833	-6.83712	-5.76996	-5.80586	-1.07525	-0.673212	-0.843929	-1.33399	-6.55925	-6.7616	-6.82471	-5.35008
P48735	-1.58332	-0.872661	-0.78702	-1.5465	-1.72517	-1.59903	-3.7593	-3.91706	-3.09669	-1.01219	-1.354	-1.2825	-0.416284	-0.0400978	0.0257547	-1.37322	-2.01226	-1.96854	0.769453	0.846407	0.838037	-6.22202	-5.13694	-4.90781	-1.65471	-2.126	-1.98439	-1.37518	-1.52253	-1.63789	-0.692991	0.142082	-0.0786477	-7.61439	-7.57116	-7.4345	-0.110494	0.193578	0.130894	-0.238003	-0.033805	0.21103	-5.91324	-6.26731	-3.01216	-4.87116	-5.07351	-5.13662	-3.66199
P49588	-5.41208	-3.63632	-4.20531	-1.98535	-4.77042	-3.45984	-6.03055	-3.58477	-3.69062	-2.47095	-4.97701	-5.33038	-4.06481	-4.3804	-5.21062	-3.20813	-4.74627	-4.71257	-2.59944	-2.45862	-2.62408	-6.53011	-5.86476	-6.13986	-2.45352	-3.96817	-3.47065	-1.50794	-1.09791	-1.48617	-2.56659	-1.53366	-1.74044	-9.92013	-9.8769	-9.74024	-2.82414	-3.22578	-2.82384	-2.17401	-2.69863	-2.70814	-8.21898	-8.57305	-8.31443	-7.1769	-7.37925	-7.44236	-4.67359
P50440	-3.55252	-1.93831	-2.77571	-3.85888	-3.21259	-2.97722	-2.08342	-2.46339	-2.63962	-0.605026	-0.7971	-0.880968	-0.952622	-0.783667	-1.03297	-0.512925	-3.06901	-0.488064	-1.92119	-1.77468	-1.84807	-5.49005	-1.86028	-1.94846	-3.77078	-10.6668	-3.54237	-6.07947	-4.03936	-5.97014	-1.94301	-3.30929	-2.89182	-12.5324	-12.4891	-12.3525	-2.40384	-2.4331	-3.01707	-1.96308	-3.38704	-3.48438	-10.8312	-11.1853	-4.51723	-9.78912	-9.99148	-4.13216	-5.29331
P51153	-3.63298	-2.56223	-3.37998	-2.92468	-2.47891	-2.2308	-1.89177	-2.38356	-2.63113	-0.602673	-0.711779	-1.00047	-1.57377	-1.07464	-1.52114	-0.981014	-0.940722	-2.12712	-0.57992	-0.562547	-0.38018	-1.81321	-0.785863	-2.37924	-1.40385	-2.34321	-1.99439	-0.949448	-1.6945	-1.38325	-0.996203	-1.71287	-1.82153	-8.48463	-8.44139	-8.30474	-2.59327	-2.4551	-3.22679	-2.12083	-2.02709	-2.23453	-1.35057	-7.13755	-6.87893	-5.74139	-5.94375	-6.00686	-2.38352
P51812	-3.33357	-1.97761	-2.6331	-2.37366	-2.19725	-2.31454	-3.68349	-3.03275	-3.68793	-2.19033	-2.55945	-2.14916	-2.26541	-2.42164	-2.29094	-3.57125	-4.95119	-5.18228	-1.6661	-1.5006	-1.45538	-6.35715	-5.8433	-6.06851	-2.92266	-4.55754	-4.0816	-1.94179	-1.73262	-2.20081	-1.54731	-1.61584	-1.26503	-8.4761	-8.43287	-8.29621	-3.0643	-3.39512	-3.64877	-2.87488	-2.56077	-3.56103	-2.19983	-2.04843	-1.33543	-5.73287	-5.93522	-5.99833	-3.96559
P53396	-3.6069	-3.74685	-4.02004	-2.89125	-2.88879	-3.54978	-2.60292	-2.78338	-2.70832	-1.71451	-2.27681	-2.29206	-2.38008	-2.70702	-2.41944	-1.79637	-1.67985	-1.92471	-0.805833	-0.901641	-0.929088	-6.15822	-4.75411	-5.17924	-2.39979	-2.26718	-2.53691	-2.4575	-1.56513	-0.961407	-0.84878	-1.3236	-1.5678	-10.542	-10.4988	-10.3621	-2.67062	-2.29464	-3.68354	-1.89446	-2.81347	-1.99364	-0.967548	-4.8407	-1.79895	-7.79878	-5.20406	-8.06425	-6.58962
P54707	-3.16888	-3.36449	-3.86313	-2.66068	-3.32225	-3.00444	-4.06764	-2.04625	-1.83701	-3.48295	-3.31513	-3.65443	-3.55149	-1.86225	-2.48757	-4.71221	-3.27841	-5.57716	-2.77225	-2.15507	-2.16628	-6.36586	-5.97425	-6.15893	-3.70651	-4.18704	-8.36751	-3.92388	-3.63048	-5.09609	-2.35431	-2.13235	-2.92447	-9.9366	-9.89336	-9.7567	-2.78076	-6.56068	-4.02919	-4.45844	-3.39223	-2.95215	-8.23544	-8.58952	-8.33089	-7.19336	-3.55458	-7.45883	-1.68113
P54793	-1.71639	-1.50698	-1.03788	-2.38192	-2.15399	-1.7637	-2.17537	-1.49657	-0.957669	-0.787959	-0.5423	-0.458931	-3.83637	-3.4398	-3.52651	-2.28907	-2.00545	-2.02819	-2.07132	-2.02115	-1.76465	-1.75015	-1.67517	-1.57818	-0.499994	0.0762899	-0.182886	-0.510633	0.0757473	-0.16961	-0.493619	-0.264383	-0.409933	-0.295127	-0.298173	-8.38337	-5.93417	-6.02042	-3.16158	-5.03074	-2.7892	-2.81162	-0.356773	-1.65444	-2.46649	-5.82003	-6.02238	-6.08549	-2.89094
P55000	6.2535	5.68773	5.23061	6.39594	6.11768	6.07444	6.48112	6.11857	5.78846	4.18659	4.15352	3.71759	4.49326	3.66821	4.41786	4.51609	4.38589	4.35818	4.18715	3.46712	3.51182	4.18616	4.08807	3.7843	3.77627	2.57092	3.50822	2.29217	2.17216	2.15617	3.16744	1.54849	2.16469	4.18683	3.55011	3.27736	6.06621	5.60546	5.66781	6.54641	6.50801	6.57124	5.02245	4.49331	5.14693	6.13529	5.98384	6.22175	7.94705
P55036	-1.30902	-1.27148	-3.55307	-1.26126	-1.35245	-1.58228	-2.61198	-2.37487	-2.21872	-2.17506	-2.09215	-2.27369	-2.01591	-2.04392	-2.21753	-3.39453	-4.85965	-5.11535	-1.30512	-1.18112	-1.49336	-6.33602	-5.78807	-6.02507	-1.76677	-4.42739	-1.67009	-1.69399	-1.51316	-1.84797	-1.23506	-0.86369	-1.12185	-12.474	-12.4307	-12.2941	-2.50235	-1.95126	-10.0086	-1.23188	-1.20981	-1.77227	-10.7728	-2.14121	-10.8683	-9.73075	-9.93311	-9.99621	-1.09788
P55103	-10.3311	-10.4569	-10.7034	-0.697029	-1.56523	-1.17362	-0.698244	-0.566759	-0.451213	-11.3238	-11.3678	-11.1362	-10.2565	-10.3362	-10.4331	-11.7458	-11.7833	-11.9417	-1.25293	-1.71756	-1.38429	-12.4928	-12.1781	-12.3342	-11.9041	-11.7398	-12.0363	-13.0822	-12.9262	-12.9729	-12.2447	-11.9706	-12.2033	-1.50027	-8.38129	-4.78456	-1.55518	-2.99471	-1.08055	0.11811	0.129962	0.991693	-2.01457	-3.49872	-3.58194	-2.14535	-1.54754	-1.45809	-0.266973
P55286	-0.8323	-1.22389	-0.908074	-4.129	-4.63362	-3.33318	-2.49853	-3.09464	-3.12415	-5.56662	-4.88124	-3.90806	-2.33107	-2.68486	-5.07138	-7.25982	-3.96174	-4.51834	-7.44316	-2.69045	-2.74812	-6.11236	-5.67268	-5.84321	-5.07296	-3.51587	-3.89251	-4.05561	-3.78748	-3.75889	-3.47201	-4.78877	-4.14594	-11.0378	-10.9945	-10.8579	-2.24948	-3.16774	-2.84096	-7.50523	-7.54112	-7.48378	-9.3366	-9.69067	-9.43205	-6.26792	-5.70994	-3.04176	-5.01533
P55854;P61956;Q6EEV6	-1.75092	-2.43918	-2.33073	-2.61347	-2.74923	-2.29415	-2.47441	-2.38537	-2.19727	-1.42796	-1.49557	-1.44855	-1.25906	-1.22752	-1.48533	-3.63521	-2.85489	-2.0543	-0.845612	-0.807553	-0.779466	-0.870554	-2.93021	-2.42763	-0.983431	-0.948052	-1.39147	-0.615084	-1.97968	-1.81918	-1.09784	-1.73168	-1.64133	-7.67836	-7.63512	-7.49847	-1.97483	-3.00938	-5.213	-3.27614	-3.64814	-3.42416	-5.9772	-6.33128	-6.07266	-4.93512	-5.13748	-5.20059	-3.72596
P56385	-1.96318	-2.36751	-2.05788	-1.73633	-1.97662	-1.77457	-2.12738	-2.72626	-2.09171	1.0916	0.649153	0.906354	0.591246	0.388795	0.402425	-1.19378	-1.92299	-1.72377	0.176201	0.469445	0.405887	-4.71929	-4.50553	-4.02088	-1.37954	-1.37412	-2.01186	-1.29051	-0.524891	-1.55409	-0.485981	-1.36716	-0.916076	-6.1808	-6.13757	-6.00091	-0.213672	-0.180386	0.0786803	-2.64828	-2.68418	-2.62683	-2.2651	-4.83372	-4.5751	-3.43757	-3.63992	-3.70303	-2.2284
P60174	2.44232	2.26763	2.3126	0.631918	0.670009	0.419575	2.02804	1.98901	2.15717	1.83555	1.91359	2.01091	1.99226	2.1149	2.12489	-0.116931	-0.281376	0.234764	2.5433	2.56093	2.5624	-1.79893	-1.26569	-1.97335	0.822614	0.989751	0.864021	1.45225	1.23592	1.29004	2.23616	2.28599	2.20172	-0.155685	-1.34219	0.430263	1.97219	1.8021	1.64291	0.690597	0.894419	0.792653	-0.149318	0.062371	0.0438522	0.40376	0.386425	0.852821	1.57661
P60866	-1.82529	-1.65623	-2.46607	-3.55026	-1.46061	-2.89109	-2.50005	-2.38528	-2.49082	-3.26344	-2.70879	-1.89157	-2.52576	-2.30223	-2.38593	-3.18445	-4.42565	-4.48835	-1.7946	-1.14441	-0.712135	-6.37155	-5.55126	-5.87241	-2.64595	-1.87173	-0.953984	-2.79622	-1.5332	-1.10355	-1.43283	-0.7761	0.220088	-10.2241	-10.1809	-10.0442	-7.59504	-7.68129	-2.36735	-3.62408	-1.77368	-2.71929	-3.12739	-8.87705	-2.98459	-7.4809	-4.70047	-7.74636	-5.07071
P61006	-1.85346	-3.30523	-3.74746	-0.706797	-1.72543	-4.9239	-1.967	-2.74962	-2.92478	-1.3491	-0.878013	-1.1056	-1.44654	-0.552812	-0.145003	-2.15359	-4.14622	-3.64157	0.326431	-1.06919	0.120223	-6.10414	-4.8225	-4.59899	-2.12655	-3.3045	-2.22204	-2.2346	-3.33065	-1.95794	-2.12743	-0.401985	-0.173293	-8.4296	-8.38636	-8.24971	-3.8005	-5.88676	-2.4567	-1.61238	-0.849848	-0.241429	-6.72844	-4.81451	-6.82389	-5.68636	-5.88872	-5.95183	-0.492697
P61254	-2.27077	-2.22017	-3.33147	-1.62649	-1.96933	-1.93968	-2.67479	-2.72066	-3.91471	0.111684	-1.19342	-1.64359	-0.384258	-2.17639	-1.11722	-0.570863	-3.55188	-3.50293	-0.126894	-0.309409	-0.364933	-6.25211	-5.00943	-3.59628	-1.18681	-2.03639	-1.42012	-1.57491	-2.23722	-1.38437	-0.419311	-0.81517	-0.432046	-8.50302	-8.45979	-8.32313	-2.5324	-1.94099	-1.8452	-1.8628	-3.61389	-4.94905	-6.80187	-7.15595	-6.89732	-5.75979	-2.59451	-6.02525	-2.29678
P62140	-2.13	-2.87684	-2.43679	-1.9963	-2.17618	-2.25337	-2.91207	-1.29925	-1.77848	0.771928	0.286687	-0.808459	-1.14215	-1.14411	-0.489343	-0.131761	-0.561423	0.256661	-1.49337	-1.0482	-1.67886	-0.853035	-1.35366	-0.876095	-0.134168	-0.56833	-0.115661	1.18594	1.28612	1.46016	1.01404	-0.0226102	0.153928	-6.43636	-6.39312	-6.25647	0.390606	-0.435837	-2.18586	-1.25795	-2.93973	-1.46252	-4.73521	0.00369105	-0.588745	-3.69312	-3.89548	-1.62701	-0.959312
P62736	-1.05293	-0.454077	-0.0746411	-0.508318	-0.381184	-0.144208	-1.50795	-0.240161	-1.06981	1.92083	1.58302	1.43442	0.532098	0.396501	1.04735	-1.76299	-2.62749	-1.21602	-0.0242429	-0.405132	-0.135533	-1.5064	-1.43871	-0.95491	1.0946	1.14072	0.0609993	0.748789	1.11723	0.987229	0.529878	0.655468	1.52268	-9.33821	-9.29498	-9.15832	-0.0169264	0.0188956	-6.87285	0.229064	0.0236098	0.327209	1.09499	-7.99113	0.995179	-6.59498	-6.79733	-2.08945	-5.38581
P62917	-0.579235	-2.40677	-2.32161	-1.23133	-1.40442	-1.58703	-3.33074	-2.31545	-3.10375	-0.836579	-0.772485	-0.355622	-1.24158	-1.35617	-1.23681	-1.52867	-1.33819	-1.5616	0.339128	0.345708	0.586749	-0.738223	-0.726889	-0.981884	-0.192673	-0.511471	0.227527	0.0285594	-0.244279	0.0916875	-0.558561	-0.372194	-0.461886	-7.06636	-7.02312	1.16564	-0.419341	-4.52352	-4.601	-3.53383	-0.740733	-3.51239	-2.35549	-2.88696	-2.15239	-4.32312	-4.52548	-4.58859	-1.50385
P63313	-0.0704222	-0.453281	-0.871029	-0.893039	-0.855185	-0.680316	-1.14801	-0.677585	-0.52927	0.512908	0.508895	-3.36997	0.666286	-6.89293	1.0413	1.48425	-0.0877761	-0.778633	-0.04963	0.273909	-0.00763888	0.850036	0.990334	1.24263	0.738017	0.324544	0.316166	3.69707	4.07018	4.29397	1.99602	1.69766	1.75306	1.65784	1.73846	-1.7905	-7.53293	-7.61919	-7.69667	-6.6295	-6.6654	-6.60806	0.554035	0.294624	-0.0736814	-7.41879	-7.62115	-7.68425	-6.20962
P81172	0.682705	2.13736	1.75789	3.94948	4.56055	4.40275	4.92286	5.25589	4.74888	0.329233	1.10222	0.938708	0.135925	0.644465	-0.0149765	0.874544	0.843582	0.83803	-0.814721	-0.417054	-0.626017	3.15826	3.71046	3.29333	-0.997212	-1.2622	-0.846264	2.35135	-1.93758	-1.59194	-0.773087	-1.03755	-1.43745	2.24587	2.55883	2.61848	2.03362	1.65741	1.75747	3.62215	3.67563	3.04889	0.59064	0.273528	-0.36124	5.23158	4.58361	4.33627	6.15228
P82987	-3.24489	-2.29879	-2.3779	-1.29204	-1.13533	-0.919297	-1.22178	-1.41408	-0.937973	-2.99921	-4.05978	-4.1366	-1.75191	-2.06522	-1.68197	-3.99885	-4.3763	-4.31377	-0.743674	-0.866629	-0.540838	-6.14409	-4.99921	-5.9855	-4.10983	-5.14657	-5.06044	-6.7335	-6.57755	-6.62417	-3.49082	-4.82796	-5.85465	-11.0306	-10.9874	-10.8507	-0.774616	-0.622244	-5.11477	-0.0506019	-0.271615	-0.101741	-9.32948	-9.68356	-9.42493	-8.2874	-8.48976	-1.65941	-1.6927
Q00325	1.1927	1.41829	1.75935	-0.283066	-0.23326	-0.300556	0.220955	0.924566	0.971166	0.885986	0.619927	0.837895	0.111986	-0.00130822	-0.174033	1.341	1.51424	1.22264	-0.31028	-0.168326	-0.183481	-0.52843	-0.480925	-3.65858	0.185848	0.432476	0.139364	0.338936	0.186228	0.279904	-0.704343	-1.13371	-1.67649	0.897366	0.540645	0.713506	-1.60195	-1.7659	-3.45677	-0.559943	-4.03864	-0.841036	-1.6768	-2.17658	-2.50468	-0.497241	-0.762454	-0.58746	-0.401098
Q00839	-2.53662	-2.64985	-2.22016	-2.97215	-2.98426	-2.60802	-2.98133	-3.02567	-3.01839	-1.05764	-0.922662	-0.716295	-0.988845	-0.924075	-0.422264	-3.34896	-3.40883	-3.31009	-0.134578	-0.455732	-0.406576	-2.89041	-2.55895	-1.71706	-2.02687	-1.3117	-2.00992	-2.29857	-0.514816	-0.758249	-1.52776	-0.630664	-0.892079	-3.7804	-4.02375	-4.73825	-1.94061	-1.93856	-6.29674	-1.37914	-4.59772	-1.42826	-3.76823	-1.03333	-1.76781	-0.975575	-3.67397	-4.31275	-1.73084
Q02878	-2.59262	-2.89887	-2.68534	-1.98561	-1.98471	-1.62268	-2.55391	-3.04799	-2.53829	-0.370079	-0.197522	0.0159874	-0.347165	-0.241109	-0.192652	-1.5964	-0.824032	-0.457061	0.423662	0.531388	0.494987	-1.36554	-1.55091	-1.00728	0.151513	0.515185	0.329495	1.26284	1.54244	0.844714	0.46553	0.72473	0.362905	-2.07696	-0.784019	-0.927471	-1.76145	-0.212621	-0.287586	-2.11336	-2.70749	-3.0796	-2.74569	-1.91248	-1.1575	-1.41723	-3.02332	-2.62671	-3.85366
Q04695	-0.897876	-1.16098	-1.29532	-3.40831	-3.96103	-3.96947	-1.52655	-2.01389	-2.48536	-1.67568	-1.643	0.13517	-0.0448297	-0.0370688	-0.202091	-1.23015	-1.58162	-1.57508	-1.00731	-2.22292	-3.61641	0.00944219	0.0174829	0.283743	-1.19252	-0.836136	-0.182891	0.618111	0.213148	-0.293972	-1.31741	-2.02362	-0.357419	-0.587766	-0.408131	1.07586	-0.600794	-0.530724	-0.545191	-2.48826	-2.66599	-0.664496	-1.19924	0.100012	-1.62816	0.0772742	0.111935	-0.737796	-0.33855
Q06828	-3.44674	-2.85503	-2.1162	-3.96488	-2.48154	-3.25797	-1.67716	-1.73143	-2.65246	-0.928483	-0.446819	-0.777178	-1.15273	-2.64812	-1.15826	-1.25093	-0.543269	-0.501842	-3.74264	-3.66642	-3.01751	-0.566029	-2.56684	-2.07635	-0.197587	-1.74316	-1.57358	-1.72973	-1.40721	-1.22102	-0.733861	-0.82034	-0.812351	-8.31219	-8.26896	-8.1323	-3.78752	-5.76935	-5.84683	-3.72682	-3.57122	-4.09987	-2.50147	-6.96511	-6.70649	-5.56896	-5.77131	-5.83442	-4.35979
Q07020	-4.05935	-2.10645	-2.84239	-4.96648	-1.98827	-2.89104	-2.5865	-2.6225	-2.63554	-0.973512	-1.01233	-1.74336	-1.93704	-1.44378	-1.79946	-2.4691	-2.91006	-2.71666	-1.60121	-1.52318	-1.56167	-4.40755	-3.95798	-3.33216	-1.55347	-0.962612	-1.24487	-2.20866	-1.29258	-1.26424	-0.716052	-0.583805	-0.651151	-9.48932	-9.44608	-9.30943	-6.86022	-6.94648	-7.02396	-3.54501	-3.90621	-3.90612	-7.78817	-8.14224	-3.83279	-6.74608	-6.94844	-7.01155	-5.53692
Q07021	-2.25499	-4.08925	-2.6424	-4.33489	-3.57318	-3.4968	-2.38446	-2.91518	-2.75982	0.254216	0.568383	0.91221	-1.04142	-0.312663	-0.382347	-1.84223	-1.25171	-1.0722	-1.36906	-1.14273	-0.334121	-2.62629	-2.37838	-1.53477	-0.633667	-0.644377	-0.616491	-2.47365	-0.805455	-0.865329	-1.38795	-0.538741	-0.581761	-11.9345	-11.8913	-11.7546	-3.52861	-1.41089	-5.32359	-5.72385	-8.43786	-8.38052	-10.2333	-1.93909	-10.3288	-4.97294	-9.39361	-9.45672	-7.98209
Q07157	-0.959142	-0.711152	-0.64492	-4.07047	-0.563307	-2.78421	-0.587581	-1.40763	-1.10403	-1.73931	-2.36218	-2.5012	-2.35371	-2.07924	-2.35556	-0.23255	-2.51878	-2.79393	-2.5046	-3.5689	-2.8164	-2.62635	-2.046	-2.32385	-1.6258	-0.931884	-0.996162	-4.8202	-10.9092	-0.531645	-1.02866	-1.82283	-1.74896	-11.5883	-11.545	-11.4084	-1.70776	-5.36077	-9.12291	-8.05575	-8.09165	-8.0343	-0.132534	-5.25046	0.476103	-1.67734	-9.04739	-0.852518	-7.63587
Q07507	0.51006	0.568958	0.93939	2.389	2.3309	2.35523	1.86186	1.93813	2.09791	0.672763	0.0821842	0.864751	-2.44453	-1.0024	-1.62455	1.67838	2.38385	1.96845	0.160984	0.162327	0.220407	1.77866	1.87125	2.1188	0.869988	1.16855	0.823671	0.277409	0.669905	0.645608	0.869301	-0.832543	-1.06708	1.91954	1.7789	1.66182	1.73308	1.74194	1.41872	3.15068	3.11562	3.46812	1.23538	1.30623	1.33385	2.49246	2.19989	2.22493	3.08994
Q12962	-1.66451	-3.24915	0.0157786	-1.91143	-0.11052	-2.39156	-1.2238	-1.10122	-0.977839	-0.323402	0.624056	-0.326636	-0.157428	-0.731191	-0.365199	-0.784293	-1.43829	-1.41515	-3.90478	-3.55887	-0.129174	0.77494	0.590668	-0.265938	-0.474949	-0.887749	-0.877378	-1.91176	-1.45229	-1.44374	-1.30046	-1.88566	-1.36318	-7.49937	-7.45613	-7.31948	-3.70195	-0.0453529	-1.89887	-3.96684	-4.00274	-3.9454	-0.471849	-1.62875	-2.64261	-3.37963	-1.91946	-1.13481	-3.54697
Q13057	-1.4766	-2.02313	-2.39363	-0.854055	-6.73651	-3.24593	1.17276	-2.59461	-3.43241	-3.42753	-3.62256	-2.8745	-2.67859	-4.41476	-2.79989	-3.23242	-4.09962	-3.80072	-0.945922	-2.29103	-2.00518	-6.16204	-5.54863	-4.97012	-2.96334	-4.50947	-4.00898	-2.01327	-1.86935	-1.97882	-1.95589	-1.62218	-1.50488	-10.2891	-10.2458	-10.1092	-4.78223	-7.74623	-4.13958	0.864748	0.669453	-2.53156	-3.72654	-4.5311	-2.67228	-7.54583	-7.74819	-4.39106	1.56245
Q13103	-2.5148	-3.73775	-2.72602	-3.02286	-2.36139	-2.10674	-4.09326	-1.58606	-5.25771	-4.50405	-2.98131	-3.54086	-1.75778	-3.87641	-4.22245	-3.90024	-2.69926	-4.03738	-4.57884	-2.99984	-6.29692	-3.91725	-3.33192	-4.19873	-4.34389	-3.95567	-2.18979	-3.94249	-3.62891	-3.57755	-3.45011	-1.29392	-1.59953	-9.78006	-9.73682	-9.60017	-7.15096	-2.88466	-2.2223	-0.833858	-1.72075	-0.981586	-8.07891	-8.43298	-3.89742	-3.09345	-2.13585	-1.82809	-1.83484
Q13261	-1.44151	-1.68408	-1.63515	-0.925827	-0.839887	-0.746918	-1.38253	-1.40214	-1.44719	-2.72203	-3.09275	-2.96104	-2.10091	-1.99698	-2.01302	-4.01628	-3.40067	-4.33961	-2.83581	-2.38813	-2.12518	-5.4805	-5.07054	-5.26398	-3.0046	-3.76778	-3.16232	-3.66134	-3.34454	-3.48434	-2.93357	-2.1116	-2.61345	-6.4304	-6.38717	-6.25051	-3.80131	-2.56963	-2.88334	-2.11248	-1.71409	-1.53287	-4.72925	-5.08333	-4.8247	-3.1203	-3.88953	-3.95264	-2.3356
Q13277	0.0943901	-0.425798	-0.260236	0.253847	-0.517448	-0.650275	-0.240989	-0.608561	-0.688351	-0.428836	0.00133328	0.526723	0.366277	-0.0589241	-0.273919	-0.534056	-0.990162	-1.22131	0.297281	0.173517	0.0439475	-3.02215	-2.4174	-3.36425	-1.19115	-1.26886	-1.44808	-0.954586	-0.928609	-0.710945	-0.381251	0.0180026	0.609987	-13.4066	-13.3633	-13.2267	-0.822718	1.91255	-10.9412	-0.326866	0.384966	-0.423847	0.200681	-12.0595	-11.8009	-10.6633	-10.8657	-10.9288	-0.302129
Q13361	-1.56686	-0.389389	-2.20275	-2.53917	-1.03777	-1.08573	-0.110478	-0.156017	-0.4592	0.383673	-0.412464	-0.458496	-2.69141	-0.694162	-0.672742	-1.20222	-1.58832	-1.10114	-0.474643	-0.980606	-1.53724	-1.3994	-1.48659	-1.63892	-1.04951	-0.89148	-1.61088	-0.862488	-0.443337	-0.873643	-0.410426	-0.0809706	-0.145999	-6.25989	1.06511	0.383098	-3.6308	-3.71706	-3.79454	-0.12108	-1.48239	-2.00081	-4.55874	-4.91282	-4.65419	-0.94857	-1.32767	-3.78213	-1.04316
Q13740	-1.87536	-1.54681	-1.58656	-2.2106	-2.29279	-2.43949	-1.85485	-1.89062	-2.17206	-6.67433	-1.84377	-3.44074	-2.42064	-4.79088	-2.23446	-2.96608	-3.67422	-2.31063	-2.09875	-2.15682	-2.31758	-7.84332	-7.52861	-7.68473	-7.25461	-6.61381	-7.3868	-8.43274	-8.27679	-8.32341	-7.59528	-5.96789	-7.55389	-8.79679	-8.75356	-8.6169	-4.03864	-6.25395	-6.33143	-3.71311	-3.42393	-3.79973	-7.09564	-7.44971	-7.19109	-6.05356	-6.25591	-6.31902	-2.98192
Q13753	-1.62489	-1.34807	-0.954189	-1.6494	-1.37344	-1.29298	-1.25305	-1.27619	-1.20295	-2.05772	-1.73979	-2.07322	-1.59669	-1.78648	-1.68034	-3.95106	-3.5677	-3.1712	-1.5025	-1.48524	-1.38206	-1.97982	-4.52001	-4.97794	-3.26356	-3.19971	-2.92808	-3.76754	-3.59085	-3.0311	-2.54903	-2.17405	-1.92143	-7.07921	-7.03597	-6.89932	-1.52376	-1.82766	-1.11564	-0.482352	-1.85788	-1.93245	-5.37806	-5.73213	-3.09918	-1.36715	-2.11756	-4.60144	-3.12681
Q13813	-3.18442	-3.80289	-4.7365	-3.78275	-4.10404	-4.89399	-2.67691	-4.49378	-3.79593	-2.96972	-2.13516	-2.78603	-1.90523	-2.27136	-1.65277	-4.34097	-10.7739	-4.42046	-1.24325	-1.26269	-1.31741	-6.52756	-5.33914	-5.79971	-3.8105	-3.92467	-2.8914	-2.07172	-2.13179	-1.6751	-1.09559	-2.25151	-2.92571	-12.596	-12.5527	-12.4161	-2.74825	-2.29003	-2.38819	-4.91261	-3.91744	-3.93927	-10.8948	-0.949771	-2.09889	-0.625845	-10.0551	-1.16704	-5.34493
Q13835	-1.91748	-1.68991	-2.21355	-4.85784	-3.94256	-1.3449	-5.34889	-1.59393	-5.79825	-2.70767	-1.67918	-5.54677	-1.26432	-1.99993	-1.3337	-4.6226	-0.903847	-0.148931	-0.0659455	-2.69674	-6.85462	-1.52953	-2.24188	-1.33584	0.000130795	0.262893	0.157532	1.24921	0.862025	1.01705	0.630899	0.734619	0.699427	-13.0095	-12.9662	-12.8296	-10.3804	-10.4666	-10.5441	-0.369098	-9.51284	-0.236522	-5.1099	-2.18044	-3.96713	-6.08771	-10.4686	-10.5317	-8.15199
Q13885;Q9BVA1	-2.56851	-1.98843	-2.44553	-2.90786	-2.40945	-2.46261	-2.78223	-2.26086	-2.83468	0.215233	0.506609	0.133112	-0.193336	-0.359313	-0.250994	-1.75089	-1.3514	-1.61577	-0.956751	-1.20207	-1.15271	-1.73149	-2.01442	-2.75128	-0.308154	-0.997406	-0.818161	0.116098	0.325144	0.191317	0.459693	-0.420883	-0.554759	-2.2495	-1.98754	-2.92694	-1.67563	-1.98629	-2.00082	-2.32334	-1.54463	-1.90999	-0.73332	-1.10822	-1.46711	-2.48892	-2.54059	-2.76554	-2.81865
Q14108	-1.92801	-0.372263	-0.447359	-3.14857	-2.55382	-2.77033	-1.89751	-1.73565	-1.55216	-1.24447	-1.04278	-1.09294	-1.99991	-1.59668	-1.41897	-0.896042	-0.747084	-0.598749	-1.95029	-2.08606	-1.83129	6.69823	4.07852	3.7821	-1.09953	-1.23762	-0.988678	-0.102715	0.470843	-0.464373	0.396017	-0.0541246	0.117508	-7.45316	-7.40992	-7.27327	-2.96938	-2.13228	-4.9878	-1.91961	-2.82853	-0.902017	-0.681194	-4.02913	-3.33248	-4.70992	-4.91228	-4.97539	-2.94131
Q14134	-2.40132	-2.52714	-2.77361	-1.95482	-2.12299	-2.28537	-2.15126	-2.221	-2.22252	-3.39399	-3.43799	-3.20636	-1.27442	-1.3183	-1.10783	-3.816	-3.85348	-4.01193	-2.08096	-2.13234	-2.19241	-1.71172	-4.24827	-1.37101	0.446969	0.759228	0.493536	0.758709	1.25779	1.00725	0.523895	0.982597	0.887596	-5.67555	-5.63231	-5.49566	-3.04645	-3.13271	-3.21019	-2.14302	-2.17892	-2.12158	-1.13636	-4.32847	-2.09084	-2.93232	-3.13467	-3.19778	-1.72315
Q14974	-4.4787	-4.77443	-3.97238	-5.93814	-1.86701	-1.76596	-2.05077	-4.55705	-5.01484	-2.1355	-2.06557	-3.15645	-3.55059	-3.20245	-3.59376	-3.41905	-3.93773	-2.38699	-3.12537	-1.86552	-3.27223	-5.93772	-5.50214	-5.63496	-3.92213	-4.34807	-3.89657	-1.2615	-2.52605	-2.52626	-1.75717	-3.17886	-2.4202	-12.4694	-12.4262	-12.2895	-6.23697	-4.87458	-10.004	-5.38239	-5.23457	-5.2276	-2.02036	-11.1223	-10.8637	-9.72616	-9.92852	-3.55812	-8.517
Q15056	-1.26727	-1.81138	-2.67832	-0.767817	-0.74546	-1.41912	-1.15966	-1.52822	-1.58788	-1.06931	-0.896838	-1.35999	-0.997361	-1.10049	-1.40552	-2.53116	-1.812	-2.01369	0.387752	-0.0879102	-0.434334	-6.11001	-4.73494	-5.05177	-1.21531	-1.40252	-1.69896	-0.817735	-1.84968	-0.614735	-0.618378	-1.02211	-0.651241	-6.27282	-6.22959	-6.09293	-3.64373	-2.44193	-2.60054	-0.647049	-0.643606	-0.424136	-0.346749	-4.57255	-4.66712	-3.52959	-3.73195	-3.79505	-0.832181
Q15084	-1.97347	-2.06644	-2.68719	-1.54093	-3.52234	-3.95425	-4.89817	-2.94041	-3.13798	-1.11256	-1.36807	-0.68015	-1.21061	-1.78464	-1.64862	-2.15377	-4.15585	-3.56203	-1.28536	-1.15034	-1.01403	-6.22434	-4.7939	-4.62244	-1.38426	-1.44933	-2.16915	-1.74981	-1.11977	-1.18996	-0.598245	-0.0134633	-0.025174	-11.6205	-11.5773	-11.4406	-3.77385	-2.06034	-9.15516	-3.50647	-2.56653	-2.99999	-9.91937	-10.2734	-2.4646	-8.87729	-9.07964	-9.14275	-7.66812
Q15149	-2.79064	-2.58239	-6.89336	-1.71079	-2.34846	-3.84729	-4.2035	-3.39138	-1.29837	-0.853973	-1.03763	-1.17088	-1.17055	-1.40755	-0.472249	-2.16938	-2.07156	-1.88356	-1.53058	-1.72056	-1.8331	-1.61773	-1.578	-1.26662	-0.932115	-1.41843	-0.787703	0.762016	0.754229	0.353811	-0.625637	0.551292	0.388788	-10.8932	-10.8499	-10.7133	-2.56309	-8.35033	-5.43361	-5.87208	-5.57262	-6.54735	-1.2887	-0.988864	-9.28746	-8.14993	-8.35229	-2.87714	-5.36602
Q15417	-2.0943	-1.95398	-2.57564	-1.61553	-1.42176	-1.94537	-2.34333	-2.27307	-2.13053	-2.52785	-2.0663	-2.30838	-1.50356	-1.94033	-1.9329	-2.99938	-4.68828	-4.31087	-1.25948	-1.2629	-1.30481	-6.46036	-5.40161	-5.81107	-1.98661	-2.59488	-2.57272	-1.60305	-1.25557	-1.41264	-0.898694	-1.46883	-1.74887	-7.05515	-7.01192	-6.87526	-3.22746	-0.802144	-1.35307	-3.35399	-2.97672	-3.01409	-3.0517	-5.70807	-3.26261	-1.84191	-4.51427	-3.17524	-1.82195
Q15485	-0.0258499	0.381897	-0.0156022	0.44359	0.0635551	-0.180347	-0.254196	-1.89712	-1.11576	0.633944	-0.00277743	-1.24416	-0.387467	-3.75049	-5.10542	-0.240373	-0.654959	-0.142568	-2.82137	-2.06481	-3.37259	-1.31743	0.701924	0.0253031	-1.65158	-1.11798	-0.900599	-0.478948	-0.295655	-0.119106	-1.21055	-0.746722	-0.477155	1.02515	0.872291	0.810223	1.15635	-0.755078	-0.696185	-0.0421376	1.29494	0.55201	-0.122893	-0.876913	-0.00724828	0.919545	0.776825	0.363408	1.12196
Q16513	-5.48219	-5.5914	-3.26058	-3.37333	-3.70538	-3.1143	-4.6915	-4.08644	-3.78978	-1.16409	-1.82412	-1.91414	-3.54755	-3.67836	-2.72494	-2.41012	-4.4635	-1.15315	-4.14456	-4.14771	-4.25875	-6.10698	-3.7661	-3.96143	-1.50315	-3.44326	-1.17611	-3.69083	-3.06501	-2.5884	-2.24624	-2.24363	-2.36665	-9.41853	-9.3753	-9.23864	-6.78944	-6.8757	-4.56431	-5.61698	-5.92191	-5.66598	-7.71738	-1.80164	-3.49133	-6.6753	-6.87766	-6.94077	-3.41833
Q16661	-3.23135	1.85488	-3.60363	-2.61277	-2.95301	-3.11539	0.00787406	-1.4565	-1.04405	-4.22401	-4.26802	-4.03639	-3.15677	-3.23648	3.2053	-1.55404	0.167268	-0.00860688	1.02559	-2.96236	1.43215	-5.39301	3.57086	2.90403	-4.80429	-4.64003	-4.93649	-5.98243	-5.82648	-5.8731	-5.14497	-4.8708	-5.10357	2.30435	2.64618	2.70894	5.33169	3.61704	3.50223	1.69868	0.94288	0.992526	4.56161	3.1006	2.8294	-1.81337	1.6761	1.4765	-2.26891
Q16819	-3.9785	-4.10431	-1.9431	-0.607312	-0.44983	-0.0508224	-3.72843	-0.200441	0.8049	-4.97116	-5.01516	-4.78353	-1.66341	-1.2426	-1.47982	-5.39318	-5.43065	-5.5891	-3.22318	-3.70951	-3.76958	-6.14016	-5.82544	-5.98157	-5.55144	-3.68171	-5.68364	-6.72957	-6.57363	-6.62024	-5.89212	-5.61795	-5.85072	-0.472605	-2.5816	-1.27078	1.24465	-2.2879	0.0155739	-1.04747	-0.159719	0.688896	-1.47591	-1.76264	-1.82646	1.39969	-0.288639	0.70681	-2.65817
Q1EHB4	-2.64485	-1.80203	-1.81576	-0.598986	-0.396739	-0.230271	-1.0998	-1.02217	-1.22613	-1.60691	-1.43994	-1.17424	-0.85706	-0.85309	-0.589608	-0.83814	-0.104562	-0.592269	-1.01581	-1.13793	-0.832089	-0.47453	-1.72705	-0.563177	-2.05008	-1.6638	-1.11738	-0.0192416	-4.50771	-0.190341	-1.51714	-0.560863	-1.88723	0.624423	0.686413	0.323379	-1.93018	-2.57606	-0.211777	1.03228	1.11245	1.20106	-1.38525	-0.731051	-0.872249	-0.753319	-0.96487	-0.665405	0.949265
Q4LDE5	-3.6126	-4.67802	-3.44338	-2.02378	-2.15365	-2.35728	-3.40031	-1.41037	-1.89191	-2.8659	-3.24106	-3.51753	-4.20908	-3.12854	-3.13887	-5.01375	-5.23728	-3.13683	-0.969376	-1.915	-1.66946	-2.64659	-2.91031	-5.7882	-3.46483	-4.05924	-4.35878	-6.5362	-3.41287	-2.66707	-2.67809	-3.30417	-3.21248	-12.8196	-12.7764	-12.6397	-10.1905	-10.2768	-10.3542	-1.18274	-1.02574	-0.911443	-1.1713	-1.70265	-2.1166	-3.36245	-3.68323	-10.3418	-8.86719
Q53GL0	0.404508	0.958984	1.5463	-2.15934	-1.61575	-0.461418	1.03959	1.30713	1.51172	0.310571	0.207367	0.505062	-0.288291	0.0949982	0.575016	0.357805	-1.23768	-1.23814	-1.15114	-1.00512	-0.808907	0.870226	1.06121	0.440791	-1.87198	-0.694334	0.168593	-0.0309216	-0.293822	0.224157	0.861135	1.35179	1.124	0.328245	0.408543	0.293815	2.06724	2.48294	2.12419	1.4485	1.52303	1.47792	-0.225161	-0.496012	-0.148216	2.12322	2.75294	2.68276	3.14049
Q5JRA6	-2.48826	-1.8479	-1.879	-1.89586	-0.902569	-1.24612	-3.35526	-1.76474	-1.81931	-0.277374	-3.16492	-2.9642	-2.8739	-2.95767	-2.63491	-2.69332	-2.8318	-0.581855	-3.28813	-3.77233	-2.93761	2.07068	0.22203	-0.342455	-1.02479	-2.79845	-1.53456	0.069106	0.157068	-0.359832	-2.93165	-2.98222	-2.30518	0.84343	0.958386	0.88512	-1.4363	-2.1613	-1.21335	-0.882841	-1.74473	-1.24526	-0.874638	-0.954994	-0.533226	-1.04885	-0.241972	-0.617713	-1.56924
Q5KU26	-4.04893	-0.071374	-0.00605566	-3.78317	-3.5493	-3.10757	-1.0577	-4.66166	-0.849383	-1.06725	-0.596942	-0.925654	-1.6744	0.327298	-3.21504	0.311866	0.676661	1.70391	-1.18583	-0.995259	-0.619408	-0.506642	-0.0463539	-0.892033	-1.98211	-2.77508	-1.74701	-2.3697	-2.35867	-1.54425	-2.16531	-0.979336	-0.941987	-9.23016	-9.18693	-9.05027	-3.21581	-6.68733	-6.76481	-4.05498	-2.98125	-2.79737	-2.17559	-7.88309	-7.62446	-6.48693	-1.33722	-1.31404	-5.27776
Q5TD97	-6.90623	-2.4679	-6.64896	-4.41766	-4.51485	-4.9631	-4.90178	-4.15341	-6.3584	-2.78432	-4.7446	-6.62738	-5.12127	-4.4757	-6.49182	-3.77587	-4.99177	-4.22087	-5.39137	-6.05774	-8.1396	-7.01571	-5.38037	-5.51763	-4.13887	-3.87577	-4.76638	-2.28388	-3.07977	-3.37726	-2.78958	-3.11321	-3.02056	-11.6227	-11.5795	-11.4429	-4.6036	-9.0799	-9.15738	-6.0344	-6.58063	-6.64961	-9.92159	-3.68498	-10.017	-4.25799	-3.43595	-9.14497	-7.67034
Q5VW32	-0.548892	-0.738231	-0.726062	-1.42301	-1.65646	-1.63067	-0.702364	-3.23961	-0.523803	0.96938	1.20688	1.31658	1.2608	1.43233	1.06853	-0.700023	-1.0391	-1.06894	-0.0220768	0.29484	0.150796	-1.21724	-1.95494	-1.81074	-2.02031	-0.700937	-1.0045	-0.209619	0.281608	0.29322	0.71001	1.42219	1.27444	-6.69416	-6.65092	-6.51427	-0.478361	-1.05542	-0.79282	0.101973	-0.165987	0.28315	-1.31942	-5.34708	-5.08846	-3.95093	-4.15328	-4.21639	-0.810792
Q6UWH4	1.52668	1.36179	1.62146	1.52751	1.42847	1.45704	0.671407	0.466715	2.14982	2.60492	3.11929	3.50431	1.95409	0.695398	1.91995	1.46002	1.30414	1.11625	0.876626	0.812118	1.20524	0.191624	-0.0910303	0.105834	2.70063	2.91794	2.80701	1.85825	2.51276	1.63815	0.764791	0.142178	-0.366392	3.21554	2.38372	2.58965	-3.8137	-3.89996	-3.97744	-2.91027	-2.94617	-2.88883	0.614301	-0.189588	-0.42151	1.98868	1.77074	-3.96503	-2.4904
Q6UX27	-2.15415	-0.20331	1.02489	-2.54069	-1.1581	-0.654591	-0.259538	0.50963	1.19751	-1.86464	-2.54676	-1.47848	-3.50446	-3.40671	-1.9945	-3.70194	-4.43604	-2.50849	-0.275786	0.386048	0.596718	-6.12303	-5.51288	-6.10406	-1.4313	-1.10625	-0.680881	-3.10289	-3.55617	-3.05734	-2.88856	-2.99251	-2.71142	-8.09545	-8.05222	-7.91556	-2.65963	-4.04653	-5.63009	-0.817795	-0.742171	-0.19539	-6.3943	-6.74837	-6.48975	-5.35222	-5.38123	-5.61768	-4.14305
Q6ZSB9	1.0849	1.17443	0.880193	-2.80254	-0.255201	-1.70466	-0.617905	-0.55062	-0.246783	-0.609667	-0.0327063	-0.132942	-1.61362	-1.26883	-1.85652	-1.74792	-1.35328	-1.01754	0.588563	0.941981	0.961485	-0.483675	-0.452671	-0.851803	-1.98379	-2.00039	-1.78743	-2.09593	-2.35175	-0.632478	-2.02997	-1.50364	-2.02385	-6.52327	-6.48003	-6.34338	-0.748715	-1.15628	-4.05791	-2.61252	-3.02664	-2.85911	-4.82212	-5.17619	-4.91757	0.610258	0.293472	0.227111	0.785167
Q7Z2W4	-4.02427	-2.91422	-3.22182	-3.87406	-4.24638	-4.24002	-5.58586	-5.21214	-3.70048	-2.83351	-3.08361	-3.14326	-3.02231	-3.21363	-2.95113	-3.14403	-4.77751	-4.90692	-2.39878	-2.71486	-2.5687	-6.47322	-5.76647	-6.05843	-3.1297	-5.31302	-2.81572	-1.67289	-1.36486	-3.09754	-1.32314	-2.88442	-2.17427	-13.0602	-13.0169	-12.8803	-3.04478	-3.10192	-3.05311	-3.38949	-4.20001	-9.50621	-11.359	-11.7131	-2.58549	-10.3169	-10.5193	-10.5824	-2.88368
Q86TD4	0.922286	0.723905	0.585465	-3.27168	-3.05398	-1.23264	2.39332	2.43627	2.47685	-2.2614	-1.51929	-1.0476	-0.948773	-1.3583	-1.40828	-0.411264	-0.129991	-0.131783	-0.429749	-0.76419	-0.728516	-1.94147	-2.02041	-1.48785	0.379739	0.623033	0.424231	-2.86047	-0.803656	-1.49031	-2.453	-2.68276	-1.70214	-0.825252	-0.791922	-1.02101	0.874011	1.01028	0.795337	-1.73653	-1.66664	-1.65078	-5.29125	-5.64532	-5.3867	-4.24917	-4.45152	-4.51463	-1.68612
Q86TX2	-4.41697	-4.54279	-4.78926	-1.33038	-1.27728	-1.65124	-2.42272	-2.30036	-2.2603	-0.886494	-1.11066	-0.85486	-1.51935	-1.56762	-1.56562	-5.83165	-5.86913	-6.02758	-3.3998	-3.55768	-3.19289	-6.57863	-6.26392	-6.42004	-5.98992	-5.82566	-6.12211	-7.16805	-7.0121	-7.05872	-6.33059	-6.05643	-6.2892	-1.27314	-1.56137	-1.54541	-1.74625	-1.92948	-2.22703	-1.70243	-1.60882	-1.91553	-0.830059	-1.05672	-0.659421	-1.52106	-1.04953	-2.16534	-2.14167
Q86VP6	-3.95965	-2.95077	-3.10631	-3.93532	-3.60548	-3.84415	-5.93946	-3.11911	-3.07711	-2.56733	-2.70605	-3.10288	-2.38511	-2.98836	-2.75196	-2.13575	-3.34671	-2.25199	-1.64098	-2.04678	-1.77829	-5.9765	-3.51418	-3.62066	-3.9007	-1.99053	-3.84351	-3.33303	-3.82983	-3.61924	-0.932807	-2.45249	-1.86891	-11.8694	-11.8262	-11.6895	-2.61996	-8.5848	-2.1893	-2.72611	-3.64569	-4.65396	-10.1682	-10.5223	-4.18872	-9.12616	-9.32852	-3.36756	-5.46648
Q86VR7	-3.23996	-2.5558	-3.04833	-1.13254	-1.36125	-1.06124	-2.33127	-2.41389	-2.46434	-0.0759381	-1.49921	-1.70569	-0.460776	-4.62605	-0.536353	0.29832	0.285233	0.342252	-4.34061	-1.03073	-4.3808	0.149506	-1.0125	-1.20885	0.80024	0.465179	0.685265	1.91346	3.75911	2.10685	-0.653604	-1.18891	1.47861	-7.9352	-7.89196	0.498665	-5.3061	-5.39236	-5.46984	-0.963145	-3.25655	-0.947282	0.0190281	-6.58812	-5.16101	-5.19196	-5.39432	-5.45743	-3.5456
Q8IV56	-1.6051	-1.7907	-1.49576	-1.48901	-1.85752	-1.34132	-1.48073	-1.18696	-0.904054	-1.31577	-1.29104	-1.1246	-0.370319	-0.824154	-1.19896	-2.25035	-4.09514	-2.40981	-1.53909	-1.15152	-1.59072	-0.741073	-3.45529	-0.42989	-2.09101	-1.95071	-2.22233	-4.54768	-2.42165	-2.50651	-2.87698	-2.52861	-2.78279	-10.6467	-10.6034	-10.4668	-2.7325	-8.10381	-8.18129	-1.86622	-2.15125	-2.35321	-8.9455	-9.29957	-9.04095	-7.90342	-8.10577	-8.16888	-6.69425
Q8IWA5	-1.6488	-0.697676	-1.41943	-0.0182481	0.241058	-0.577838	-1.36333	-1.28359	-1.63914	0.607175	0.707818	0.795665	-0.818267	-0.163528	-0.746994	1.20458	0.433614	0.959261	-0.490797	-1.30274	-0.932831	-0.0343716	0.729792	1.21378	-0.485273	-0.724261	-0.529389	-0.20075	0.0582018	-0.302512	-0.768106	-0.691983	-0.199902	-11.2806	-11.2374	-11.1007	-0.0743097	-0.176358	-0.506933	-4.95019	5.40282	-7.72667	1.3349	1.66892	0.435917	-8.5374	-8.73976	-8.80287	-2.23985
Q8IYJ3	-2.15339	-2.3242	-1.99058	-1.9443	-1.7734	-1.82199	-5.15032	-1.7616	-2.26462	0.093899	0.106892	0.358825	-0.463645	-0.7055	-0.749016	0.0387813	0.371318	0.170515	2.20915	2.24339	2.29534	-1.86969	-1.72481	-1.57506	-0.2116	0.0431163	-0.0124919	0.385075	0.720325	0.611658	0.471601	0.508409	-2.89977	-9.96594	-9.92271	-9.78605	-1.74263	-1.38712	-1.61588	-1.09023	-1.52661	-1.46083	-1.24057	-8.61886	-8.36024	-7.22271	-7.42507	-7.48817	-6.01354
Q8N1N4	-1.9648	-2.14824	-2.02842	-2.43381	-1.14435	-3.01127	-1.52326	-1.50186	-2.35874	-4.30449	-3.06933	-3.84768	-1.14474	-1.77264	-1.92018	-2.75415	-2.25106	-2.13979	-3.64782	-4.5735	-4.43328	-1.4737	-1.27062	-0.755028	-1.90337	-1.52797	-2.03566	-0.680514	-0.185759	-0.336214	-0.623512	-1.29225	-1.1557	-13.8141	-13.7709	-13.6342	-11.185	-11.2713	-7.28632	-10.2816	-6.58673	-6.78789	-7.35732	-1.46916	-3.3769	-5.81667	-3.54982	-6.83069	0.604268
Q8N6G6	-2.10018	-3.09227	-2.98616	-2.54515	-2.65612	-2.48485	-2.35482	-3.38242	-2.67566	-1.47462	-2.73527	-1.81482	-1.48331	-1.60937	-1.22697	0.807178	-1.88178	1.1987	-0.991411	-0.364537	-1.04094	-2.54323	-1.97568	-3.75026	-2.79635	-3.92812	-2.90261	-3.40745	-1.6456	-3.27492	-2.37147	-2.84647	-2.85396	-7.34854	-7.30531	-7.16865	-0.202513	-1.90924	-0.43707	-0.665966	-0.525392	-0.783484	-5.64739	-6.00147	-5.74284	0.42841	-3.7856	0.551717	-3.39614
Q8NE01	-4.77672	-4.90254	-5.14901	-3.05824	-2.43542	-2.0722	-4.52666	-4.5964	-4.59792	-5.76939	-5.81339	-5.58176	-4.70214	-4.78186	-4.8787	-6.1914	-6.22888	-6.38733	-4.45636	-4.50774	-4.56781	-6.93838	-0.924503	-6.77979	-0.808188	-0.653305	-0.520873	-7.5278	-0.683803	-7.41847	-6.69034	-6.41618	-6.64895	-1.1312	-1.13885	-1.26413	-1.31482	-1.12333	-1.20276	-0.892238	-1.04113	-0.762291	-1.64462	-1.52832	-1.36215	-1.64675	-1.38866	-1.37813	-4.09855
Q8NEU8	-6.0422	-4.88247	-4.33413	-3.10885	-3.1417	-2.78285	-2.27723	-3.88181	-4.63133	-0.282281	-4.85832	-0.879016	-3.39051	-2.5605	-3.01321	-1.02863	-0.561566	-0.701824	-0.667274	-1.41881	-1.1581	-2.81018	-1.68667	-3.51992	-0.277118	-1.22078	-1.34196	-1.31807	-0.813206	-1.14322	-2.01553	-13.0351	-2.63772	-14.6699	-14.6267	-14.49	-1.65102	-3.18439	-1.86946	-2.03038	-2.95183	-2.3833	-12.9688	-2.0906	-2.49192	-2.62644	-2.47663	-12.1921	-5.67042
Q8NGN7	2.71388	0.570594	-2.00943	2.53896	0.519119	-0.687455	2.02986	0.61325	-2.91648	1.78385	-0.657247	-1.82187	0.797836	-2.61042	0.35762	3.3906	0.642913	-0.844125	-1.96456	-5.67919	-1.2819	1.7115	-0.705275	1.06849	-0.298179	-1.35569	-1.56857	-0.262648	-0.397378	-0.488754	-0.145015	-0.161764	-0.185953	-9.2224	-9.17916	-9.04251	-6.5933	-2.65295	-6.75704	-5.68987	-5.72577	-5.66843	-7.52125	-7.87532	-7.6167	-1.93453	-3.68192	-6.74463	-0.599969
Q8TCC7	0.0531977	-0.17458	-0.177557	1.68732	1.91229	1.02952	-0.456009	1.45052	1.36791	0.656327	0.78142	0.544428	1.8337	2.07248	1.61319	0.293231	-0.0168578	-0.00475736	0.25135	0.0243232	-0.00995686	-0.602707	-0.598454	0.447801	0.46274	0.25542	0.466493	0.713087	0.369518	0.125642	0.207986	0.172541	-0.415802	-3.51889	-3.47565	-3.339	-0.889791	-0.976048	-1.05353	0.495174	0.61448	0.755207	-0.117428	-0.161618	-1.91318	-0.775652	-0.978008	-1.04112	1.32592
Q92752	-2.81793	-2.33649	-1.97778	-2.88635	-2.36371	-2.91324	-3.85877	-2.45005	-1.97433	-2.17361	-2.06216	-2.08762	-3.4762	-3.46461	-3.0546	-4.70662	-3.39067	-3.5793	-3.47132	-2.79273	-3.06188	-4.09819	-4.50701	-5.53623	-3.4589	-3.72655	-3.17662	-4.23754	-4.57836	-3.32024	-3.53228	-3.32101	-2.90512	-9.07742	-9.03419	-8.89753	-3.44389	-6.53459	-3.39904	-4.49473	-5.5808	-5.52346	-3.60262	-4.72671	-4.51686	-6.33419	-6.53655	-6.59965	-5.12502
Q92832	-0.451526	-0.734774	-1.0523	-1.33615	-1.79381	-1.70674	-1.22314	-1.38553	-1.48387	-2.49305	-2.54851	-2.31814	-1.70494	-1.97679	-1.76764	-2.12843	-1.8884	-2.44877	1.05088	1.01826	0.998186	-3.02311	-6.6874	-2.94591	-3.55117	-4.86374	-5.18872	-2.80937	-4.02267	-5.39838	-3.87908	-4.94512	-3.61452	-8.05248	-8.00925	-7.87259	-0.824432	-1.76714	-0.476374	-1.28382	-4.55585	-1.82779	-5.47672	-6.7054	-0.926864	-5.30925	0.338867	-1.9077	-3.47428
Q96A65	-3.43643	-3.19853	-3.05858	-2.89337	-2.46331	-0.743686	-3.5489	-3.41424	-3.36285	-1.58795	-0.577344	-0.221799	-1.36346	-1.49258	-1.35333	-3.065	-4.40845	-3.79312	-0.957883	-0.95114	-1.16168	-6.42098	-2.94248	-2.57516	-3.10329	-2.65812	-3.77307	-1.98206	-1.57938	-1.95689	-0.733384	-1.124	-2.11421	-8.06287	-8.01963	-7.88298	-5.43377	-2.51179	-5.59751	-3.67397	-3.10215	-4.5089	-6.36171	-1.49464	-6.45716	-5.31963	-5.52199	-5.5851	-4.11047
Q96C24	-0.747926	-2.51027	-2.29345	-2.95873	-2.75636	-3.07971	-0.80454	-2.35123	-2.03805	-1.50638	-1.88508	-3.15304	-2.55002	-2.39844	-1.44524	0.374875	0.0306385	0.364436	-1.04608	-0.836535	-0.310922	1.20424	-1.64452	-1.74888	-2.50046	-2.62324	-2.78424	-3.08772	-1.33327	-2.58512	-2.31778	-2.41785	-2.57126	-7.7345	-7.69126	-7.55461	-1.18164	-0.996759	-0.857751	-1.93633	-2.26026	-2.10205	-6.03335	-6.38742	-3.76268	-4.16571	-5.08927	-5.25673	-3.7821
Q96D15	-3.92933	-3.10885	-3.08636	-1.54554	-2.06033	-3.12146	-2.55807	-2.24405	-2.20434	-4.21724	-4.08896	-3.84336	-3.33439	-3.38512	-3.25237	-3.47862	-4.40114	-4.06971	-1.53159	-2.3838	-2.37712	-6.11639	-5.14735	-5.53679	-3.32343	-3.15332	-2.39934	-3.28703	-2.37821	-2.2995	-2.30833	-1.8152	-2.3999	-13.3105	-13.2672	-13.1306	-1.98627	-6.77795	0.253508	-9.77795	-9.81385	-9.75651	-5.29872	-11.9634	-11.7048	-10.5672	-10.7696	-10.8327	-2.76474
Q96FQ6	-1.46313	-2.58184	-1.40815	-2.22802	-1.47045	-1.2677	-1.79663	-1.80541	-1.61574	-1.9413	0.367761	0.228291	0.261381	0.674615	0.876386	-0.726543	-0.583975	0.178273	-0.999057	-1.33793	-1.46208	-1.42475	-1.23347	-1.31216	0.080449	0.351591	-0.670901	0.705862	0.41401	1.16791	-0.46466	0.514486	0.807548	-6.68399	-6.64075	-6.5041	-1.41708	-4.14115	-4.21863	-3.15146	-3.18736	-1.83259	-1.55053	-5.33691	-5.07829	-3.94075	-4.14311	-4.20622	-0.180425
Q96GP6	-2.577	-3.98328	-3.62813	-1.13044	-2.17522	-2.47225	-0.771523	-1.97964	-1.94394	-1.00822	-1.31809	-3.07444	-3.72275	-6.34191	-1.92219	-4.03364	-3.65077	-3.8742	-3.6852	-4.43115	-3.91418	-2.99226	-8.69787	-4.93809	-3.16801	-3.89009	-3.47281	-2.42598	-2.70364	-2.57625	-1.49565	-0.552552	-2.11202	-14.0006	-13.9574	-13.8207	-1.69034	-11.4578	-11.5352	-3.27238	-1.41208	-2.8835	-12.2995	-12.6535	-12.3949	-7.12301	-11.4597	-11.5228	-0.806601
Q96HA4	0.966279	0.589879	0.218374	-0.610102	-1.24311	-1.30674	1.14301	0.818742	0.557028	-0.078102	-0.755212	-0.764237	-0.519146	-0.750555	-2.10894	-2.0879	-3.03978	-3.11395	1.58659	0.829303	0.978456	-6.18258	-5.19634	-13.0233	-1.93212	-12.9105	-2.349	-1.29725	-2.01691	-1.72031	-1.13368	-1.55175	-1.24473	-14.7761	-14.7328	-14.5962	-2.04231	-2.78527	-3.3756	-0.599721	-0.670088	-1.03624	-3.37052	-13.429	-13.1704	-6.29291	-4.77335	-12.2983	-2.5298
Q96HE7	-0.140671	-1.8938	-1.68836	-1.19699	-1.14701	-0.901569	-1.47864	-0.912018	-0.72092	-1.2544	-1.59771	-1.86541	-2.45319	0.521679	0.723072	-0.314774	-0.360347	0.126023	-3.66463	-4.36861	-3.45725	0.608847	-1.26801	0.808004	1.23097	1.72341	1.32348	3.04961	3.35828	3.39546	2.35257	2.66961	2.46033	1.51356	1.4411	1.41055	-5.28272	-5.36898	-5.44646	-4.37929	-4.41519	-4.35785	-2.96591	-0.957696	-0.723539	-5.16858	-5.37094	-5.43405	-3.95942
Q96NY7	-3.41985	-3.29615	-3.28298	-0.813864	-1.52023	-1.04845	-0.967841	-1.26943	-1.32566	-2.31118	-0.602541	-2.31391	-2.17664	-2.38758	-2.50385	-1.82045	-2.46179	-1.55871	-0.466035	-0.461598	-0.64649	0.476014	0.59867	0.655206	-1.9006	-1.75114	-0.76622	-2.15942	-1.87657	-1.62372	-2.14083	-1.86464	-1.59437	-8.17286	-0.227978	-7.99297	-2.12127	-5.63002	-1.71722	-3.91219	-4.67623	-4.61889	-6.47171	-6.82578	-1.65631	-5.42963	-5.63198	-5.69509	-0.519933
Q96PL5	0.14651	-1.37236	-1.59218	-1.40736	-0.764554	-1.15007	-1.63735	-1.55553	-2.41232	-3.22442	-2.70047	-2.34707	-2.52963	-1.65607	-1.74971	-1.47291	-4.01036	-0.8704	-1.93394	-2.79644	-2.76101	-2.35722	-2.26624	-3.30966	-4.05192	-3.20896	-3.04127	-3.84287	-2.58703	-3.20323	-2.88916	-2.33202	-2.14775	-8.72144	-8.67821	-8.54155	-0.405319	-0.214316	-2.81912	-3.51709	-3.18716	-4.23541	-2.6174	-7.37437	-1.65658	-1.63927	-6.18057	-3.56775	-4.76904
Q96QE2	-1.16521	-1.33611	-0.959192	-2.45479	-2.76765	-2.83894	-1.21115	-1.4408	-1.28711	-1.41297	-1.48838	-1.42581	-1.65042	-2.03053	-1.84513	-1.66998	-1.74246	-1.63531	-1.5548	-1.80188	-1.58975	-2.55125	-2.43014	-1.89281	-0.942561	-1.48513	-1.15436	-0.78448	-0.679004	-0.514086	-0.385862	-0.31973	-0.381661	-2.37165	-1.86038	-1.91641	-3.62618	-3.75323	-3.88999	-2.13281	-2.33255	-2.23373	-2.34541	-2.34192	-1.86219	-3.16021	-1.9023	-2.85578	-2.63463
Q96RF0	-0.294211	-1.54117	-0.922922	-0.715404	-0.588287	-1.16567	-1.09248	-1.55398	-3.26132	-0.512227	-0.680644	-0.302518	-0.541572	-0.890065	-0.650692	-1.30659	-2.06689	-2.24838	-0.0722183	0.17698	0.0353882	-4.80839	-2.47462	-3.55792	-0.613801	-1.65649	-2.28355	-1.42278	-1.21551	-1.41804	-0.499369	-0.41363	-0.662443	-9.03568	-8.99245	-8.85579	-6.40659	-3.91902	0.271042	-5.50316	-2.21586	-2.34765	-0.088117	-7.6886	-7.42998	-6.29245	-6.4948	-6.55791	0.895165
Q99784	-2.05676	-2.06764	-1.82962	-1.20813	-1.68202	-1.81673	-2.03007	-2.29228	-1.94029	-1.90251	-2.19391	-2.15103	-2.35686	-2.46664	-2.35486	-3.06503	-1.0485	-0.977174	-2.38251	-2.45582	-2.50319	-0.674405	-0.529144	-0.850788	-2.54317	-2.26002	-2.44693	-3.64118	-1.77712	-2.31103	-3.78898	-2.18275	-3.17741	-5.99903	-5.9558	-5.81914	-1.97343	-1.75153	-1.80309	-1.97797	-1.94519	-1.75731	-1.51516	-4.65195	-1.16419	-3.2558	-2.05743	-1.79924	-2.00221
Q9BUH6	-1.85266	-0.912737	-0.955487	-1.31001	-1.12385	-1.00553	-1.51521	-0.768017	-1.07275	-1.22042	-1.08649	-0.831105	-1.35553	-1.21764	-1.25427	-2.90805	-3.29561	-2.27948	-1.79108	-1.47157	-1.08351	-2.91077	-4.27957	-2.50114	-2.0341	-2.43561	-1.99803	-3.18823	-2.64614	-2.33664	-2.0588	-1.77053	-1.82542	-5.38567	-5.34244	-5.20578	-1.47673	-1.7896	-2.92031	-1.59314	-1.29183	-1.17218	-3.68452	-1.92815	-3.77997	-1.21707	-1.18635	-1.65347	-0.718165
Q9BXI6	-0.0131053	-3.72865	-0.570009	-1.23958	-1.51295	-2.33372	-0.502432	-0.0522505	0.142788	-1.43188	-1.11467	-1.85931	-1.56796	-1.27743	-2.10348	-3.90378	-3.63099	-3.6865	-0.448805	-0.0218191	0.482878	-6.53568	-6.22097	-6.3771	-5.94697	-5.1614	-6.07916	-7.1251	-6.96915	-4.67437	-3.52376	-3.67554	-6.24625	-10.1053	-10.0621	-9.92543	-7.47622	-7.56248	-7.63996	-2.24399	-1.82679	-1.96209	-8.40416	-8.75824	-8.49961	-7.36208	-7.56444	-7.62755	-1.1162
Q9BZZ2	0.424169	-0.465974	-0.759255	-0.459348	-1.4906	-1.59442	-0.32689	-1.17369	-0.943299	-0.832221	-0.658627	-1.04659	-1.47246	-1.84701	-2.06858	-1.88863	-2.62489	-2.11247	-1.17743	-1.3308	-1.87028	-5.83301	-4.84858	-3.4559	-2.68082	-4.02578	-3.13427	-2.46023	-2.66213	-2.64302	-1.47462	-2.33021	-2.50895	-8.96519	-8.92196	-8.7853	-6.3361	-6.42235	-6.49983	-1.67805	-1.53538	-1.87195	-7.26404	-7.61811	-7.35949	-6.22196	-6.42431	-6.48742	-0.0247956
Q9H173	0.779565	-3.59197	-0.601276	0.831898	1.9911	1.62962	1.00602	0.563744	-3.28735	-4.45882	-4.50282	-4.27119	-1.53603	-3.47129	-3.56813	0.994964	0.922003	-5.07676	0.488894	0.352658	1.85866	-5.62781	-5.3131	-5.46923	-5.0391	-4.87484	0.371834	-6.21723	-6.06128	-6.1079	-5.37977	-2.09206	-5.33838	-0.320302	0.449788	0.163052	1.52803	1.43238	1.47698	-0.0927695	-0.00263382	3.89904	1.16699	0.678639	1.31363	3.55878	3.345	3.80801	0.710847
Q9H1E3	-2.05477	-1.45606	-1.36382	-2.0409	-2.62096	-1.78213	-1.5335	-1.24459	-1.67449	-1.40894	-0.962576	-0.975679	0.192513	0.517788	0.229097	-3.26996	-1.92998	-1.71392	0.839734	1.06224	1.08061	-0.973936	-0.461706	-2.25123	-0.225104	-0.0200479	0.107865	-1.1676	-0.537022	-0.350342	-0.437855	-0.966581	-0.778695	-5.76163	-5.71839	-5.58174	0.225409	0.219969	-3.29627	-1.79711	-1.93486	-1.24467	-0.30553	-0.213321	-0.0210415	-3.01839	-3.22075	-3.28386	-1.58563
Q9H479	-2.44913	-2.94505	-3.61441	-2.19948	-2.29792	-2.57205	-3.58262	-3.17008	-3.83785	-1.32927	-1.15048	-2.08222	-2.69719	-2.91683	-3.42593	-2.79116	-3.04265	-2.06163	-3.36286	-3.67179	-3.1944	-3.02846	-2.63527	-2.97079	-1.08542	-1.04235	-2.01934	-2.66908	-1.76624	-1.67832	-1.51084	-2.26667	-2.08537	-6.17923	-8.3188	-8.18214	-5.73294	-3.95254	-3.84404	-2.42848	-3.52241	-3.16723	-1.14265	-7.01496	-1.58802	-4.27227	-5.82116	-5.88426	-3.93346
Q9HAV5	-0.21172	-0.856042	-0.668442	0.861208	0.968352	1.02779	0.730737	0.485927	0.338362	-1.48081	-1.90701	-1.81361	-0.328049	-0.322671	-0.32044	1.56667	1.86918	2.06017	-1.64298	-1.5041	-1.62319	1.15138	1.16939	1.06403	-0.527532	-0.204321	-0.0364159	-3.92576	-0.16563	-4.17055	-2.60842	-3.13633	-2.10506	0.485659	0.381713	0.245356	0.640354	0.586757	0.636916	2.08115	2.19242	2.14947	-2.2015	-2.05471	-1.82553	1.7436	1.44663	1.64666	2.16037
Q9HC38	-2.8133	-2.87419	-3.05214	-4.89476	-3.6062	-3.989	-3.69407	-3.5306	-3.69645	-2.74471	-4.34292	-3.8303	-3.01417	-2.76752	-2.47765	-4.70312	-5.77201	-5.9154	-1.06385	-1.0042	-1.03429	-6.90728	-6.44296	-6.65377	-4.72783	-4.59959	-3.94372	-3.55921	-3.25732	-4.87225	-2.29466	-3.12837	-3.18516	-9.51736	-9.47412	-9.33747	-4.68415	-4.3967	-4.45515	-4.32565	-5.61911	-3.02068	-7.81621	-8.17028	-7.91166	-6.77412	-6.97648	-7.03959	-5.037
Q9HD42	-1.90447	-1.36419	-0.721954	-1.18624	-0.91375	-1.00134	-1.94057	-2.48972	-1.87607	-0.548472	0.521873	0.704134	-1.15365	-1.30905	-0.671262	-2.4784	-1.9968	0.167331	-1.71842	-1.91085	-2.02377	-2.80256	-2.55027	-2.69906	-1.47107	-1.54405	-1.88716	-1.8837	-1.4371	-1.606	-1.13429	-1.07072	-0.577886	-6.25929	-6.21605	-6.0794	-1.5675	-3.71645	-1.53366	-1.75513	-2.30831	-2.13531	-4.55813	-4.91221	0.323308	-3.51605	-3.71841	-3.78152	-1.09107
Q9NQT8	-2.61084	-1.99104	-1.79203	-1.51287	-2.23212	-2.01255	-3.09388	-2.2721	-2.28196	-1.14869	-0.954527	-1.52097	-1.76835	-2.10449	-1.96586	-2.82625	-3.12739	-3.56882	-1.81697	-1.79387	-1.96448	-4.81435	-3.93872	-3.77979	-2.09442	-2.92846	-1.7156	-2.0871	-2.12611	-2.32649	-2.21033	-1.8825	-1.78896	-9.50828	-9.46505	-9.32839	0.143155	0.233502	0.990915	-5.97576	-2.3868	-2.73947	-7.80713	-1.87407	-2.61717	-6.76505	1.30514	0.970796	-4.29904
Q9NR16	1.20946	0.673098	0.568553	1.28651	-0.481742	-0.697997	2.20712	1.72096	1.48826	-1.38417	-1.57461	0.385648	0.684165	-0.396407	-0.463311	-2.94596	-0.502258	-0.691053	0.866838	-0.282582	-0.4166	-2.55935	-0.0808321	-0.71422	-0.718472	-0.789001	-0.695059	-0.652585	-1.02794	-0.728287	-0.281825	-0.299594	-0.576986	-4.80551	-4.76227	-4.62562	-0.912587	-2.26267	-1.37859	1.88249	1.34614	1.45843	-3.10435	-3.45843	-3.19981	-2.06227	-2.26463	-2.32774	2.98319
Q9NR45	-4.15453	-4.10259	-3.11848	-3.6179	-2.73558	-3.1899	-4.08179	-5.05963	-5.59957	-2.12702	-2.10339	-2.78299	-2.46079	-2.37485	-2.37456	-2.27141	-3.98658	-3.91918	-0.789348	-0.738863	-0.745395	-6.65589	-5.97393	-6.22657	-1.89717	-3.62911	-3.4316	-1.41759	-0.452955	-1.90108	-0.981478	-1.09093	-1.75667	-9.40908	-9.36585	-9.22919	-1.7611	-1.87766	-1.62611	-2.20719	-2.01779	-1.84008	-3.20108	-8.06201	-7.80338	-6.66585	-6.86821	-6.93131	-3.63401
Q9NSK0	-3.42597	-2.11751	-1.85373	-2.71846	-1.59295	-0.952314	-1.93958	-1.07527	-0.881634	-3.5276	-1.23194	-0.395146	-0.944476	-0.452659	-0.482353	-2.03432	-2.16916	-2.03787	-0.20695	0.0270367	0.0362372	-4.07813	-5.05449	-3.79008	-2.3462	-3.60784	-2.30744	-2.86573	-2.22651	-2.25428	-1.52132	-1.42239	-1.33614	-6.7002	-6.65696	-6.52031	-2.08391	-3.323	1.50656	-1.83267	-2.12743	-1.1782	-1.877	-5.35312	-2.66989	0.503514	-0.0203272	-1.66901	-2.42502
Q9NT62	-3.73501	-4.19788	-3.39921	-4.07667	-4.08209	-2.4985	-4.18548	-4.07284	-4.61316	-2.7375	-2.89654	-3.18648	-3.77819	-2.29247	-2.93506	-3.39665	-4.90283	-4.89762	-3.57513	-3.39045	-3.07003	-6.50174	-5.82403	-6.10777	-2.63822	-4.12725	-3.33324	-1.55045	-1.51968	-1.71491	-1.61136	-3.87528	-1.9694	-9.86399	-9.82076	-9.6841	-2.53587	-2.6694	-7.39863	-4.32236	-3.93567	-3.84453	-8.16284	-8.51691	-8.25829	-7.12076	-7.32311	-5.47854	-5.29494
Q9NY72	1.24936	1.07158	0.592575	-1.03246	-1.18819	-2.63603	1.89119	1.60447	1.00552	-0.724656	-1.11422	-1.70791	-0.343162	-1.40826	-1.44605	-5.65474	-2.24083	-2.33972	-0.446898	-0.475761	-0.893628	-5.80599	-5.15358	-5.97008	-2.07569	-1.5145	-1.52257	-2.95425	-3.0016	-2.76754	-2.4034	-2.35099	-2.06653	-7.5398	-7.49657	-7.35991	0.456365	-0.401758	-0.0391825	0.874479	-0.338589	-0.350164	-5.83865	-6.19272	-1.95341	-3.39216	-4.99892	-5.06203	-1.58791
Q9UBP4	0.370855	0.3775	0.155402	0.522833	0.291483	0.209532	0.896668	0.833622	1.04659	-2.51883	-1.12507	-1.65976	-0.708145	-0.974027	-1.48484	0.559356	0.665303	0.557804	-1.74999	-2.19969	-2.18361	-0.0326351	-0.101828	-0.170804	-0.622425	-0.889778	-0.860853	-1.40913	-1.89168	-1.34597	-1.0498	-2.427	-1.60873	0.0459799	-0.283508	-0.663683	1.21407	1.10948	1.14987	1.50721	1.26355	1.38078	-1.25395	-0.709843	-0.526044	0.329016	0.120073	0.434211	1.71958
Q9UGL9	-2.18295	-2.07369	-2.39344	-2.13048	-1.87664	-4.37661	-1.89743	-1.92889	-2.41594	-3.44554	-0.993331	-0.932072	-1.39999	-2.14722	-1.88654	-1.78226	-1.6223	-1.18128	-0.989205	-1.25191	-1.45246	0.0864764	-0.46854	-0.430795	1.3115	1.35972	1.19781	1.44615	1.16723	1.12505	1.10778	1.70675	1.55073	-1.95183	-7.72356	-1.13383	-5.1377	-5.22395	-5.30143	-4.23427	-4.27017	-4.21282	-1.67685	-6.41971	-1.69527	-5.02356	-3.22934	-5.28902	-3.81439
Q9UHG0	-2.71714	-8.91389	-9.16035	-4.63062	-4.2399	-4.48256	-8.538	-8.60775	-8.60927	-2.21161	-1.35222	-9.59311	-1.74456	-1.53576	-0.850639	-10.2027	-10.2402	-10.3987	-3.36366	-4.65645	-4.09488	-10.9497	-10.635	-10.7911	-10.361	-10.1968	-10.4932	-11.5391	-11.3832	-11.4298	-10.7017	-10.4275	-2.98894	-1.68678	-2.15334	-1.86578	-5.00001	-2.3344	-2.18762	-5.94276	-5.83966	-3.22618	-2.15644	-3.99641	-2.52842	-3.78079	-2.97817	-2.52496	-2.82185
Q9UHI8	-0.29048	-0.185188	-0.664229	-0.0263104	0.300005	0.282635	-1.08373	-1.37414	-1.13074	-2.68432	-2.0585	-2.24358	-0.854309	-0.717217	-0.814333	0.189184	0.267983	0.397975	0.334969	-0.00205122	0.548598	0.0166975	0.215406	-0.321297	0.15354	0.265655	0.431546	1.03267	-1.58292	-0.932604	-1.64394	-0.51061	-1.55575	-0.0337292	-0.261261	-1.2032	2.05365	2.10087	1.96469	1.30369	1.30998	1.2796	0.146566	-0.269032	0.124993	0.975743	0.996017	0.978014	1.22684
Q9UHL4	3.48817	3.17531	3.12012	1.29779	1.42187	1.37153	1.65999	1.64051	1.76686	1.62729	1.58079	1.67728	3.1061	2.98291	3.14242	1.73677	2.03425	1.80046	1.17081	1.35119	1.26548	2.16828	2.39977	2.37833	0.563917	0.99801	0.764695	1.71431	1.69693	1.59753	1.1433	1.29637	1.02749	1.90145	1.97296	2.14983	3.37633	3.55264	3.46419	2.53205	2.58745	2.60636	3.2653	2.92049	3.2666	3.25869	3.4345	3.48919	3.16857
Q9UIK5	0.328497	0.485889	0.559378	-2.53951	-3.09352	-3.03999	-0.972982	-0.968199	-0.888524	-1.74651	-0.70039	-2.13147	-0.735348	-0.927757	-0.747797	-0.370221	0.0517823	0.142708	3.9959	3.91634	3.79789	-0.715853	0.214751	-2.22742	-0.954448	-0.8001	-0.968716	-1.28717	-1.86648	-2.76728	-0.93612	-0.788228	-0.698993	-7.77204	-7.72881	-7.59215	-0.668184	-0.603097	0.41171	-0.340806	-0.224752	-0.22017	3.34885	-6.42496	-6.16634	-1.01052	-5.23116	-5.29427	-3.81964
Q9UJ70	-0.356246	-1.61342	-2.61992	-1.55064	-2.09566	-1.4632	-2.01263	-2.26895	-2.24457	-1.12997	-1.14416	-0.163606	-1.39587	-1.07786	-1.43177	-0.909521	-1.11167	-0.18325	-1.28038	-0.558687	-0.260387	-1.15582	-1.42776	-0.9296	0.512369	-0.639676	0.13339	0.841739	2.36246	0.877384	0.589823	0.370586	0.906117	-8.44222	-8.39899	-8.26233	-5.81313	-5.89938	-5.97686	-2.30056	-2.34907	-2.55531	-1.71719	-7.09514	-6.83652	-5.69899	-5.90134	-5.96445	-3.95944
Q9UKB5	-1.25745	-1.44873	-1.56305	-1.47387	-1.58904	-1.91542	-1.50043	-1.43093	-1.02341	-2.04628	-1.35284	-1.05977	-2.13891	-4.83023	-3.64796	-3.05922	-3.38737	-3.79886	-1.6386	-1.89734	-2.14214	-6.05471	-4.81313	-5.00133	-1.31842	-0.642042	-1.60348	-1.91295	-2.01133	-2.52701	-1.40461	-3.86994	-1.98865	-10.1581	-10.1149	-9.97821	-3.29493	-2.66755	-2.9684	-4.02452	-4.72081	-5.25512	-2.34634	-2.47616	-2.70658	-7.41487	-7.61722	-3.52617	-6.2057
Q9UKR3	1.03884	0.824511	0.980734	1.16529	1.22613	1.20314	0.514251	0.772299	0.766173	0.752922	0.915327	-4.75326	-1.47857	-1.82446	-2.07279	0.433701	3.76785	0.161866	1.42749	-3.74253	1.34912	2.88531	3.4345	2.88623	1.14499	1.10891	1.12669	1.31149	1.3227	0.837531	0.642089	0.622986	0.628647	0.723507	0.18232	-4.21272	-4.00505	-4.7429	-4.82038	-3.75321	-3.78911	-3.73177	0.683885	1.04084	-1.86843	1.28182	-4.74486	1.56307	-3.25869
Q9Y279	-0.592558	-0.36913	-0.264874	-0.642796	-0.703993	-0.355	-0.0150521	0.179959	0.101988	-1.05115	-0.793781	-1.4295	-1.90936	-0.841475	-0.944763	-0.353141	-1.02563	-0.216732	-1.11102	-1.45557	-1.50462	1.28606	1.34511	1.04989	-1.54382	-0.492518	-0.435312	-2.25047	-2.19913	-2.54451	-1.24883	-2.21026	-1.38173	-5.75732	-5.71409	-5.57743	-1.25227	-1.77078	-3.03572	-1.06158	-1.34182	-1.52394	-4.05617	-4.41024	-4.15162	-3.01409	-1.12362	-3.27955	-1.80492
Q9Y2Z0	-0.982657	-1.48038	-1.46635	-0.302366	-0.674526	-1.24441	-1.81925	-2.14286	-2.352	-1.1459	-1.37649	-0.827005	-0.960954	-1.59732	-1.30928	-2.71176	-3.32517	-3.75719	-0.508421	-0.357807	-0.526984	-6.30041	-5.29965	-5.62521	-1.64869	-1.283	-1.98985	-1.789	-1.60229	-1.47184	-0.596203	-0.317787	-0.425578	-7.63877	-7.59554	-7.45888	-1.63627	-1.48271	-1.53973	-1.21763	-1.3017	-1.592	-1.87373	-1.62622	-1.40267	-2.03365	-2.12398	-1.78107	-0.669025
Q9Y365	-2.39114	-3.86991	-3.5701	-2.05805	-3.40167	-1.67599	-3.02259	-2.79843	-1.36799	-1.66723	-2.72308	-5.13878	-2.44579	-2.42308	-2.3434	-1.58917	-7.92765	-4.86223	-0.505187	-0.97604	-1.69332	-5.91556	-5.60084	-5.75697	-5.32684	-10.4183	-4.41677	-2.15384	-2.40068	-6.39564	-4.31858	-10.745	-2.26663	-2.45118	-3.74949	-12.1999	-3.1291	-2.00621	-2.2238	-2.51594	-1.82936	-2.12156	-10.6787	-11.0327	-10.7741	-9.63658	-4.05181	-9.90205	-4.39126
Q9Y3B3	-0.657464	-0.840069	-1.40295	-0.631655	-1.23789	-0.981409	-0.31548	-0.780263	-0.479566	-2.90484	-2.77537	-3.6175	-2.31634	-2.52644	-3.0887	-4.08133	-3.0939	-4.61768	-1.81885	-1.92389	-1.8171	-6.25077	-5.4204	-5.779	-2.91258	-2.81681	-3.3334	-3.42492	-3.39808	-3.69053	-2.77599	-2.86793	-3.01237	-6.26095	-6.21772	-6.08106	-1.17592	-1.36917	-1.72986	-1.97913	-2.58998	-2.70698	-4.5598	-4.91387	-4.65525	-3.51772	-3.72007	-2.71775	-2.13204
Q9Y5E2	-5.1834	-2.98032	-2.82045	-2.68701	-2.89315	-4.94674	-2.90503	-3.01125	-4.66637	-2.44568	-2.4749	-2.37758	-3.56094	-3.19344	-2.56001	-2.21931	-1.60285	-1.49012	-4.11281	-4.10027	-3.89308	-1.36771	-0.590067	-1.66595	-3.63996	-2.48709	-2.0528	-2.66106	-1.87065	-2.06286	-0.910375	-1.82129	-2.29544	-8.9294	-8.88617	-8.74951	-2.3875	-6.38656	-2.07947	-5.37736	-3.80042	-5.37543	-1.17174	-1.6738	-7.3237	-2.8835	-6.38852	-6.45163	-4.43939
Q9Y5P6	-2.17539	-1.91865	-2.18072	-1.49914	-1.27045	-1.33251	-3.1208	-2.53679	-6.42237	-1.93373	-2.21152	-2.67593	-1.4559	-1.32417	-1.53974	-1.5474	-4.33412	-1.37296	0.245798	0.348418	0.26095	-5.5972	-3.77634	-3.88321	-1.71894	-1.62227	-1.71098	-3.22707	-2.58059	-2.9728	-1.41092	-1.42672	-1.4739	-10.129	-10.0857	-1.80211	-2.62419	-0.552053	-7.66362	-2.9752	-3.292	-0.458566	-8.42783	-1.55938	-0.938914	-7.38575	-7.5881	-7.65121	-6.17658
Q9Y5Z4	4.39986	4.89326	4.60987	4.42989	4.10569	3.72225	4.57541	4.42544	3.9834	2.18484	2.22975	2.27496	4.11225	3.2212	3.09994	4.38773	2.81775	1.88191	4.926	4.01874	4.51522	1.85466	2.17686	3.49578	4.20954	2.92952	1.55644	0.824142	0.714196	0.615052	4.9414	2.34257	3.86249	-6.99739	-6.95415	-6.8175	2.2358	0.428778	1.20248	7.04186	1.24847	-0.626541	-5.29624	-5.65031	-5.39169	-4.25415	6.94363	-4.51962	6.7374
Q9Y678	-4.28243	-2.21858	-2.29478	-4.42406	-2.54946	-2.86618	-2.57425	-2.28489	-2.84171	-2.16298	-2.03238	-2.38987	-3.73383	-3.17304	-3.38834	-3.2645	-4.82219	-4.20565	-2.38327	-2.89288	-2.34343	-6.44533	-5.34218	-5.76844	-2.56817	-1.66939	-3.52804	-1.71176	-1.31139	-1.26309	-1.94472	-0.858599	-1.42468	-8.14478	-8.10155	-7.96489	-2.86345	-5.60194	-5.67942	-4.12023	-3.80775	-4.28236	-1.98579	-3.43965	-1.42445	-5.40155	-1.60565	-5.66701	-4.15453
Q9Y6Q6	-1.36592	0	-0.417675	-0.0321415	-0.0334562	0.316838	1.14091	0.855169	-0.603034	-1.58872	-1.86946	-1.69523	-1.93287	-3.31146	-1.3766	-2.21284	-2.56667	-1.8543	-0.363788	-0.883049	-2.02468	-1.09077	-1.01722	-1.30905	-2.9673	-2.25999	-2.32176	-2.58783	-3.15573	-2.72119	-2.18233	-2.74897	-2.38697	-6.58055	-6.53732	-6.40066	-2.15634	-1.52255	-1.03277	-2.48763	-2.89778	-2.07015	-4.8794	-5.23348	-4.97485	-0.616806	-0.444362	-0.738388	-1.77804
[truncated: 19 more columns]

## Sheet: GO analysis
Category	Term	Count	%	PValue	Genes	List Total	Pop Hits	Pop Total	Fold Enrichment	Bonferroni	Benjamini	FDR
GOTERM_BP_DIRECT	immune response-regulating signaling pathway	16	6.17761	1.9152e-15	Q14953, P43626, P43627, Q6UX27, P43628, P43629, Q14954, Q14943, P43631, P43632	246	64	19478	19.7947	2.64044e-12	2.67937e-12	2.67362e-12
GOTERM_BP_DIRECT	cytoplasmic translation	13	5.01931	1.78683e-09	Q07020, P25398, P23396, P46782, P62917, P18621, P42677, Q02878, P15880, P61254, P30050, P46783, P60866	246	92	19478	11.1883	2.49978e-06	1.24989e-06	1.24721e-06
GOTERM_BP_DIRECT	immune response	23	8.88031	1.29754e-06	Q14953, Q07021, A0A075B6R9, Q14954, Q14943, P81172, O60449, A0A0A0MT36, P43626, P43628, P43629, A0A0C4DH68, P01766, P08311, P01743, P43631, P02794	246	537	19478	3.39127	0.00181362	0.000605088	0.00060379
GOTERM_BP_DIRECT	translation	14	5.40541	6.3426e-06	Q07020, P25398, P23396, O43324, P46782, P62917, P18621, P42677, Q02878, P15880, P61254, P30050, P46783, P60866	246	227	19478	4.88328	0.00883408	0.00221832	0.00221357
GOTERM_BP_DIRECT	epidermis development	8	3.0888	7.20487e-05	Q13753, Q4LDE5, P35908, P31151, P29373, O95171, Q9HAV5, P06213	246	81	19478	7.82013	0.095886	0.0201592	0.020116
GOTERM_BP_DIRECT	exocytosis	9	3.4749	0.000175527	Q8IYJ3, Q96C24, P51153, Q5JRA6, Q96A65, P61006, O95716, P46459	246	124	19478	5.74685	0.217753	0.0409271	0.0408394
GOTERM_BP_DIRECT	intermediate filament organization	7	2.7027	0.000269471	Q8N1N4, Q15149, P08779, P35908, Q04695, P04264, P35900	246	71	19478	7.80637	0.314112	0.0538556	0.0537402
GOTERM_BP_DIRECT	cell-cell adhesion	10	3.861	0.000859395	O60500, Q9BZZ2, Q13835, O94856, Q15417, P33151, Q14134, O96013, Q07157, O60716	246	196	19478	4.03974	0.699651	0.150287	0.149964
GOTERM_BP_DIRECT	very-low-density lipoprotein particle remodeling	3	1.1583	0.00317401	P02649, P06727, P02655	246	7	19478	33.9338	0.988292	0.422338	0.421432
GOTERM_BP_DIRECT	regulation of complement activation	3	1.1583	0.00317401	Q07021, P13987, O43866	246	7	19478	33.9338	0.988292	0.422338	0.421432
GOTERM_BP_DIRECT	heterophilic cell-cell adhesion via plasma membrane cell adhesion molecules	5	1.9305	0.00332074	Q13740, P07911, P47929, Q96GP6	246	49	19478	8.07948	0.990471	0.422338	0.421432
GOTERM_BP_DIRECT	protein transport	15	5.79151	0.004225	P51153, Q5JRA6, Q96A65, O75674, Q9NT62, Q96D15, Q9Y3B3, P31150, O15127, O95716, Q96RF0, A5D8V6, P46459, Q9HD42	246	496	19478	2.39452	0.997324	0.492565	0.491509
GOTERM_BP_DIRECT	positive regulation of CoA-transferase activity	3	1.1583	0.00535151	P02649, P06727, P01019	246	9	19478	26.393	0.999451	0.534058	0.532913
GOTERM_BP_DIRECT	cellular defense response	5	1.9305	0.00572614	Q14953, P07911, Q14954, Q9UHG0, O43866	246	57	19478	6.94551	0.999676	0.534058	0.532913
GOTERM_BP_DIRECT	protein secretion	5	1.9305	0.00572614	Q9Y678, Q5JRA6, P13667, P27824, Q96D15	246	57	19478	6.94551	0.999676	0.534058	0.532913
GOTERM_BP_DIRECT	intracellular protein transport	10	3.861	0.00884031	Q9H173, Q8IYJ3, Q96C24, Q9Y678, Q9Y3B3, O95716, P08138, Q13277, P46459	246	278	19478	2.84816	0.999996	0.772975	0.771317
GOTERM_BP_DIRECT	phospholipid efflux	3	1.1583	0.0112172	P02649, P06727, P02655	246	13	19478	18.272	1	0.796055	0.794348
GOTERM_BP_DIRECT	negative regulation of catalytic activity	3	1.1583	0.0112172	P01033, Q86VP6, O14974	246	13	19478	18.272	1	0.796055	0.794348
GOTERM_BP_DIRECT	cell adhesion	15	5.79151	0.0112992	O15394, Q13753, P35858, Q13740, Q13835, Q16513, P55000, P55286, O76076, P35580, Q07507, Q9UKB5, Q4LDE5, Q9Y5E2, Q92752	246	559	19478	2.12466	1	0.796055	0.794348
GOTERM_BP_DIRECT	symbiont entry into host cell	6	2.3166	0.0113803	P35580, P15144, Q14108, P15529, P30530, P06213	246	107	19478	4.43994	1	0.796055	0.794348
GOTERM_BP_DIRECT	keratinization	5	1.9305	0.0147964	Q8N1N4, P08779, P35908, Q04695, P04264	246	75	19478	5.27859	1	0.985723	0.983609
GOTERM_BP_DIRECT	complement activation, alternative pathway	3	1.1583	0.0168354	P00746, Q9Y279, A0M8Q6	246	16	19478	14.846	1	1	0.998569
GOTERM_BP_DIRECT	reverse cholesterol transport	3	1.1583	0.0189236	P02649, P06727, P02655	246	17	19478	13.9727	1	1	0.998569
GOTERM_BP_DIRECT	low-density lipoprotein particle remodeling	3	1.1583	0.0211147	P02649, P01019, P14555	246	18	19478	13.1965	1	1	0.998569
GOTERM_BP_DIRECT	complement activation, classical pathway	4	1.5444	0.0212291	P0C0L5, Q07021, P15529, A0M8Q6	246	47	19478	6.73863	1	1	0.998569
GOTERM_BP_DIRECT	response to lipopolysaccharide	6	2.3166	0.0321304	P07911, P31151, P51812, P15559, Q07157, Q9Y6Q6	246	140	19478	3.39338	1	1	0.998569
GOTERM_BP_DIRECT	tumor necrosis factor-mediated signaling pathway	4	1.5444	0.033443	P05787, P07911, Q9HAV5, Q9Y6Q6	246	56	19478	5.65563	1	1	0.998569
GOTERM_BP_DIRECT	epithelial cell differentiation	5	1.9305	0.0352546	P08779, Q15417, Q04695, Q9H479, P35900	246	98	19478	4.03974	1	1	0.998569
GOTERM_BP_DIRECT	juxtaglomerular apparatus development	2	0.772201	0.0372641	P07911, P62736	246	3	19478	52.7859	1	1	0.998569
GOTERM_BP_DIRECT	chylomicron remodeling	2	0.772201	0.0372641	P06727, P02655	246	3	19478	52.7859	1	1	0.998569
GOTERM_BP_DIRECT	defense response to Gram-negative bacterium	5	1.9305	0.0411393	P07911, P10645, P08311, P81172, Q15485	246	103	19478	3.84363	1	1	0.998569
GOTERM_BP_DIRECT	cell migration involved in sprouting angiogenesis	3	1.1583	0.0420089	Q5JRA6, P33151, O60716	246	26	19478	9.13602	1	1	0.998569
GOTERM_BP_DIRECT	regulation of exocytosis	3	1.1583	0.0420089	O95716, P46459	246	26	19478	9.13602	1	1	0.998569
GOTERM_BP_DIRECT	proton motive force-driven ATP synthesis	3	1.1583	0.0420089	P25705, P56385, P06576	246	26	19478	9.13602	1	1	0.998569
GOTERM_BP_DIRECT	phospholipid translocation	3	1.1583	0.0420089	O43520, P45880, O75110	246	26	19478	9.13602	1	1	0.998569
GOTERM_BP_DIRECT	immunoglobulin mediated immune response	5	1.9305	0.0449215	A0A0B4J1V0, A0A075B6Q5, P01766, P01743, A0M8Q6	246	106	19478	3.73485	1	1	0.998569
GOTERM_BP_DIRECT	vesicle-mediated transport	8	3.0888	0.0459764	O15020, Q9Y678, P31150, Q96GP6, Q13277, P46459, Q9HD42	246	259	19478	2.44568	1	1	0.998569
GOTERM_BP_DIRECT	positive regulation of ERK1 and ERK2 cascade	7	2.7027	0.0466186	P43490, P31151, P02649, P62736, P14555, Q9Y6Q6, P22455	246	207	19478	2.67755	1	1	0.998569
GOTERM_BP_DIRECT	inflammatory response	11	4.2471	0.0470234	P0C0L5, Q9BZZ2, P07911, P08779, P43490, O43866, P14555, P81172, P30530, O60449, P43115	246	432	19478	2.01613	1	1	0.998569
GOTERM_BP_DIRECT	mitotic cytokinesis	4	1.5444	0.0485858	P35580, O95630, Q96A65, Q96RF0	246	65	19478	4.87255	1	1	0.998569
GOTERM_BP_DIRECT	lipid transport	5	1.9305	0.0488918	Q9Y365, P02649, P06727, P02655, P22059	246	109	19478	3.63206	1	1	0.998569
GOTERM_BP_DIRECT	natural killer cell inhibitory signaling pathway	2	0.772201	0.0493756	P43626, Q14954	246	4	19478	39.5894	1	1	0.998569
GOTERM_BP_DIRECT	tight junction organization	2	0.772201	0.0493756	Q15149, Q4LDE5	246	4	19478	39.5894	1	1	0.998569
GOTERM_BP_DIRECT	SNARE complex disassembly	2	0.772201	0.0493756	P46459	246	4	19478	39.5894	1	1	0.998569
GOTERM_BP_DIRECT	cellular response to hydrogen peroxide	4	1.5444	0.0504435	P23396, P15559, P30530, P07148	246	66	19478	4.79872	1	1	0.998569
GOTERM_BP_DIRECT	complement activation	3	1.1583	0.0512134	P0C0L5, P00746, A0M8Q6	246	29	19478	8.19092	1	1	0.998569
GOTERM_BP_DIRECT	keratinocyte differentiation	4	1.5444	0.0523355	P08779, P31151, O95171, O14944	246	67	19478	4.7271	1	1	0.998569
GOTERM_BP_DIRECT	circadian regulation of gene expression	4	1.5444	0.0542613	P43490, P62140, P08138, Q00839	246	68	19478	4.65758	1	1	0.998569
GOTERM_BP_DIRECT	natural killer cell activation	3	1.1583	0.0544278	Q14943, Q14954, P43631	246	30	19478	7.91789	1	1	0.998569
GOTERM_BP_DIRECT	actomyosin structure organization	3	1.1583	0.0544278	P35580, Q15417, Q07157	246	30	19478	7.91789	1	1	0.998569
GOTERM_BP_DIRECT	cholesterol efflux	3	1.1583	0.0544278	P02649, P06727, P02655	246	30	19478	7.91789	1	1	0.998569
GOTERM_BP_DIRECT	cell-cell adhesion mediated by cadherin	3	1.1583	0.0577116	P33151, P55286, O60716	246	31	19478	7.66247	1	1	0.998569
GOTERM_BP_DIRECT	innate immune response	13	5.01931	0.0582406	Q07021, P07911, P08779, P10645, P15529, P15559, A0M8Q6, P30530, P0C0L5, Q7Z2W4, Q5KU26, Q9UJ70, Q14134	246	570	19478	1.80583	1	1	0.998569
GOTERM_BP_DIRECT	glucose homeostasis	5	1.9305	0.0603936	Q8NEU8, P06737, P08138, P22455, P06213	246	117	19478	3.38371	1	1	0.998569
GOTERM_BP_DIRECT	adherens junction organization	3	1.1583	0.0610623	Q15149, P33151, P55286	246	32	19478	7.42302	1	1	0.998569
GOTERM_BP_DIRECT	protein localization to bicellular tight junction	2	0.772201	0.0613352	P33151, Q07157	246	5	19478	31.6715	1	1	0.998569
GOTERM_BP_DIRECT	plasma membrane fusion	2	0.772201	0.0613352	P46459	246	5	19478	31.6715	1	1	0.998569
GOTERM_BP_DIRECT	acylglycerol homeostasis	2	0.772201	0.0613352	P02649, P06727	246	5	19478	31.6715	1	1	0.998569
GOTERM_BP_DIRECT	chylomicron remnant clearance	2	0.772201	0.0613352	P02649, P02655	246	5	19478	31.6715	1	1	0.998569
GOTERM_BP_DIRECT	neuron migration	5	1.9305	0.0634747	Q13885, O00339, Q9BVA1, Q9UHG0, P30530	246	119	19478	3.32684	1	1	0.998569
GOTERM_BP_DIRECT	intra-Golgi vesicle-mediated transport	3	1.1583	0.064478	Q9Y678, P46459	246	33	19478	7.19808	1	1	0.998569
GOTERM_BP_DIRECT	ubiquitin-dependent protein catabolic process via the multivesicular body sorting pathway	3	1.1583	0.064478	O75674, A5D8V6, Q9HD42	246	33	19478	7.19808	1	1	0.998569
GOTERM_BP_DIRECT	proton transmembrane transport	6	2.3166	0.0722844	P25705, P13073, Q00325, P56385, P54707, P06576	246	177	19478	2.68403	1	1	0.998569
GOTERM_BP_DIRECT	keratinocyte migration	2	0.772201	0.0731451	P08779, P35908	246	6	19478	26.393	1	1	0.998569
GOTERM_BP_DIRECT	defense response to fungus	3	1.1583	0.0750929	P10645, P08311, P81172	246	36	19478	6.59824	1	1	0.998569
GOTERM_BP_DIRECT	regulation of blood pressure	4	1.5444	0.0753184	P07911, P10645, P01019, P62736	246	78	19478	4.06045	1	1	0.998569
GOTERM_BP_DIRECT	positive regulation of apoptotic signaling pathway	3	1.1583	0.078747	P23396, O43324, P08138	246	37	19478	6.41991	1	1	0.998569
GOTERM_BP_DIRECT	establishment of skin barrier	3	1.1583	0.078747	Q15149, P08779, P04264	246	37	19478	6.41991	1	1	0.998569
GOTERM_BP_DIRECT	cell-cell junction assembly	3	1.1583	0.0824556	P33151, P55286, Q07157	246	38	19478	6.25096	1	1	0.998569
GOTERM_BP_DIRECT	regulation of protein transport	2	0.772201	0.0848069	P07911, P61006	246	7	19478	22.6225	1	1	0.998569
GOTERM_BP_DIRECT	lipoprotein catabolic process	2	0.772201	0.0848069	P02649, P02655	246	7	19478	22.6225	1	1	0.998569
GOTERM_BP_DIRECT	positive regulation of lipoprotein lipase activity	2	0.772201	0.0848069	P06727, P02655	246	7	19478	22.6225	1	1	0.998569
GOTERM_BP_DIRECT	high-density lipoprotein particle clearance	2	0.772201	0.0848069	P02649, P02655	246	7	19478	22.6225	1	1	0.998569
GOTERM_BP_DIRECT	response to hormone	3	1.1583	0.0900289	P01033, P45880, P15559	246	40	19478	5.93841	1	1	0.998569
GOTERM_BP_DIRECT	proteolysis	13	5.01931	0.0908558	Q9UHL4, O95630, O43895, Q9UHI8, Q16819, P15144, P00746, P08311, P20142, Q9UKR3, P07477, P00750, Q15485	246	615	19478	1.6737	1	1	0.998569
GOTERM_BP_DIRECT	membrane fission	3	1.1583	0.0938897	Q96A65, A5D8V6, Q9HD42	246	41	19478	5.79358	1	1	0.998569
GOTERM_BP_DIRECT	negative regulation of complement activation, classical pathway	2	0.772201	0.0963226	Q4LDE5, P15529	246	8	19478	19.7947	1	1	0.998569
GOTERM_BP_DIRECT	positive regulation of triglyceride catabolic process	2	0.772201	0.0963226	P06727, P02655	246	8	19478	19.7947	1	1	0.998569
GOTERM_BP_DIRECT	opsonization	2	0.772201	0.0963226	P0C0L5, Q15485	246	8	19478	19.7947	1	1	0.998569
GOTERM_BP_DIRECT	phospholipid transport	3	1.1583	0.0977976	O43520, O75110, P22059	246	42	19478	5.65563	1	1	0.998569

## Sheet: KEGG analysis
Category	Term	Count	%	PValue	Genes	List Total	Pop Hits	Pop Total	Fold Enrichment	Bonferroni	Benjamini	FDR
KEGG_PATHWAY	Antigen processing and presentation	12	4.6332	1.09484e-07	Q14953, P43626, P43627, P43628, P43629, Q14954, Q14943, P27824, P43631, P43632	147	81	8534	8.60066	2.2225e-05	2.22252e-05	2.22252e-05
KEGG_PATHWAY	Ribosome	13	5.01931	3.62085e-05	Q07020, P25398, P23396, P46782, P62917, P18621, P42677, Q02878, P15880, P61254, P30050, P46783, P60866	147	172	8534	4.38783	0.0073235	0.00363417	0.00363417
KEGG_PATHWAY	Coronavirus disease - COVID-19	15	5.79151	5.37069e-05	Q07020, P25398, P23396, P46782, P62917, P18621, P42677, P0C0L5, Q02878, P15880, P61254, P30050, P00746, P46783, P60866	147	238	8534	3.65889	0.0108436	0.00363417	0.00363417
KEGG_PATHWAY	Graft-versus-host disease	6	2.3166	0.000963711	P43626, P43627, P43628, P43629, Q14943, Q14954	147	45	8534	7.74059	0.177764	0.0489083	0.0489083
KEGG_PATHWAY	Virion - Ebolavirus, Lyssavirus and Morbillivirus	3	1.1583	0.0171462	O15394, P15529, P08138	147	12	8534	14.5136	0.970129	0.583049	0.583049
KEGG_PATHWAY	Complement and coagulation cascades	6	2.3166	0.017233	P0C0L5, P15529, P00746, Q9Y279, P13987, P00750	147	88	8534	3.95826	0.97066	0.583049	0.583049
KEGG_PATHWAY	Prion disease	10	3.861	0.04882	Q13885, O15394, Q9NSK0, P25705, P55036, P13073, P45880, Q9BVA1, O60282, P06576	147	278	8534	2.08829	0.999961	1	1

## Sheet: immune response proteins
User ID	Gene Name	Species
P08311	cathepsin G(CTSG)	Homo sapiens
Q07021	complement C1q binding protein(C1QBP)	Homo sapiens
P02794	ferritin heavy chain 1(FTH1)	Homo sapiens
P81172	hepcidin antimicrobial peptide(HAMP)	Homo sapiens
P01743	immunoglobulin heavy variable 1-46(IGHV1-46)	Homo sapiens
P01766	immunoglobulin heavy variable 3-13(IGHV3-13)	Homo sapiens
A0A0C4DH68	immunoglobulin kappa variable 2-24(IGKV2-24)	Homo sapiens
A0A075B6R9	immunoglobulin kappa variable 2D-24 (non-functional)(IGKV2D-24)	Homo sapiens
A0A0A0MT36	immunoglobulin kappa variable 6D-21 (non-functional)(IGKV6D-21)	Homo sapiens
P43629	killer cell immunoglobulin like receptor, three Ig domains and long cytoplasmic tail 1(KIR3DL1)	Homo sapiens
Q14943	killer cell immunoglobulin like receptor, three Ig domains and short cytoplasmic tail 1(KIR3DS1)	Homo sapiens
Q14954, P43626	killer cell immunoglobulin like receptor, two Ig domains and long cytoplasmic tail 1(KIR2DL1)	Homo sapiens
P43628	killer cell immunoglobulin like receptor, two Ig domains and long cytoplasmic tail 3(KIR2DL3)	Homo sapiens
Q14954	killer cell immunoglobulin like receptor, two Ig domains and short cytoplasmic tail 1(KIR2DS1)	Homo sapiens
Q14954, P43631	killer cell immunoglobulin like receptor, two Ig domains and short cytoplasmic tail 2(KIR2DS2)	Homo sapiens
Q14954	killer cell immunoglobulin like receptor, two Ig domains and short cytoplasmic tail 3(KIR2DS3)	Homo sapiens
Q14954, Q14953	killer cell immunoglobulin like receptor, two Ig domains and short cytoplasmic tail 5(KIR2DS5)	Homo sapiens
P43626	killer cell immunoglobulin-like receptor 2DL1-like(LOC112267881)	Homo sapiens
Q14954	killer cell immunoglobulin-like receptor 2DS1(LOC124900571)	Homo sapiens
Q14954, Q14953	killer cell immunoglobulin-like receptor 2DS3-like(LOC102725023)	Homo sapiens
Q14954	killer cell immunoglobulin-like receptor 2DS5(LOC128966550)	Homo sapiens
Q14943	killer cell immunoglobulin-like receptor 3DS1-like(LOC112268355)	Homo sapiens
O60449	lymphocyte antigen 75(LY75)	Homo sapiens
